# Supplementary material for: Annual aboveground carbon uptake enhancements from assisted gene flow in boreal black spruce forests are not long-lasting
Source: Nat Commun. 2021 Feb 19;12:1169. doi: 10.1038/s41467-021-21222-3 (PMC7895975; doi:10.1038/s41467-021-21222-3)
Supplement: Supplementary file 4 — Supplementary Data 1 [file 41467_2021_21222_MOESM4_ESM.xlsx]

## Sheet: Supplementary Data 1
Provenances	Longitude	Latitude	Location	Province /	Elevation	MATp	MAPp	GDD5p	Radiation	gWest	gCenter	gEast
	(degrees)	(degrees)		Territory	(m)	(oC)	(mm)	(oC)	(MJ/m²)	(%)	(%)	(%)
321	-72.1	46.93	Perthuis, Portneuf	Québec	252	2.6	1212.3	1453	5010	1	22.1	76.9
325	-73.63	50.45	Parc Mistassini, Abitibi-Est	Québec	404	-1.2	934.4	1073	4723	1.4	70.4	28.2
326	-73.45	49.03	Parc Chibougamau, Lac-Saint-Jean	Québec	401	-0.1	881.2	1150	4943	2.2	73.5	24.3
329	-71.2	47.87	Parc des Laurentides, Charlevoix	Québec	888	-1.1	1295.4	881	5441	2.6	38.4	59
332	-67.12	48.5	Causapscal, Matapédia	Québec	355	1.3	1169.7	1165	4983	1.3	19.6	79.1
333	-77.75	49.62	Matagami, Abitibi-Est	Québec	277	-0.4	901.9	1177	4845	1.5	69.9	28.7
336	-76.95	48.37	Senneterre, Abitibi-Est	Québec	350	0.5	946.3	1280	4906	1.2	76.9	21.9
338	-76.55	47.08	Parc de la Vérendrye, Pontiac	Québec	396	2.1	891.2	1453	4782	1.3	69.1	29.6
342	-68.77	50.67	Manicouagan 5, Saguenay	Québec	398	-1	969.1	966	4889	1.6	70.6	27.7
345	-69.13	48.93	Forestville, Saguenay	Québec	140	2	997.5	1314	4832	1.3	43.5	55.3
352	-71.3	49.6	Péribonka, Roberval	Québec	322	0.2	958.2	1172	4770	2.1	28.4	69.5
355	-63.37	49.63	Île d'Anticosti	Québec	196	1.5	997.9	1001	4610	3.7	34.9	61.4
369	-64.65	48.88	Water Creek, Gaspé-Sud	Québec	262	2.4	1068.4	1206	4905	2	25.1	72.9
1329	-62.85	46.05	Garfield, Queens	P.E.I.	34	5.7	1076.3	1678	4738	2	27.4	70.6
1528	-67.17	46.83	Stuart Plains Road, Victoria	N.B.	384	3.1	1188.3	1408	4909	0.9	31.2	67.9
1530	-60.17	45.93	Bengal Road, Cape Breton	N.S.	54	5.4	1544.4	1413	4697	1.8	15.3	82.8
1531	-66.48	45.58	Base Gagetown, Sunbury	N.B.	94	5.1	1215.9	1610	4999	1.1	19.1	79.8
1534	-68.32	47.7	N. First Lake, Madawaska, Green R.	N.B.	259	2.7	1064.6	1436	4925	1.6	26.9	71.4
1538	-65.12	47.75	N. Rivière Caraquet, Gloucester	N.B.	23	4.2	1086.1	1510	4739	1.2	22.4	76.4
3268	-90.37	44.22	Mather, Jackson Co.	Wisconsin	430	5.6	811.3	2015	5142	4.5	78.7	16.7
4277	-88.98	45.73	Forest Co.I	Wisconsin	513	4.2	787.7	1715	5089	2.2	85.8	12
4344	-90.93	46.12	Hayward, Sawyer Co.	Wisconsin	433	4.5	832	1854	5000	2.1	76.9	21
4351	-84.78	46.05	Mackinac Co.	Michigan	205	5.2	832.1	1741	4887	2.8	78.5	18.7
4353	-91.3	47.7	Isabella, Lake Co.	Minnesota	523	3	763.5	1630	4957	3	89.1	7.9
4360	-68.8	45.5	Penobscot County	Maine	142	4.9	1066.7	1737	5159	1.1	18.8	80.1
6801	-53.12	47.33	Holyrood	T.N.	206	4.8	1342	1220	4751	1.1	16.7	82.2
6802	-58.92	48.22	Jeffrey's	T.N.	25	4.6	1338.8	1246	4393	1.2	15.9	82.9
6804	-56.1	50.9	Roddickton	T.N.	52	1.9	960.3	971	4559	0.7	24.1	75.2
6805	-60.38	53.42	Goose Bay, Labrador	T.N.	0.5	-0.1	950.8	993	4440	2.6	47.5	49.9
6901	-77.17	45.17	Bancroft, Hastings	Ontario	341	4	817.1	1662	5115	2.1	73.2	24.7
6907	-81.42	48.53	Timmins, Ogden	Ontario	278	1.4	863	1419	4960	1.3	87.5	11.2
6909	-85.08	49.75	Rivière Otasawian, Kohler	Ontario	256	0.1	767.2	1218	4884	2.1	87.4	10.5
6914	-85.33	48.63	White River, Hunt	Ontario	401	0	825	1176	5084	1.7	85.8	12.5
6917	-90.45	49	Upsala, Joynt	Ontario	485	0.7	768	1314	4820	2	83.4	14.5
6922	-91.67	50.25	Tour Sioux	Ontario	386	1	694.9	1476	4615	3.2	86.5	10.3
6927	-94.28	50.83	Minaki	Ontario	417	1.1	614.4	1497	4540	3.7	86.1	10.1
6930	-93.67	48.8	Rainy Lake	Ontario	362	2.5	681.3	1642	4736	4.7	77.7	17.5
6938	-80.75	49.35	Cochrane, Potter	Ontario	288	0.2	859.2	1263	4905	2.5	69.4	28.1
6965	-101.43	52.48	Hart Mountain	Manitoba	752	-2.5	484.4	1023	4724	45.9	41.2	12.9
6967	-94.67	55.5	Paint Lake	Manitoba	185	-3.3	491.6	1040	4198	41.7	44.5	13.8
6968	-101	54.58	Cranberry Portage	Manitoba	312	-1	470.9	1310	4288	50.7	36.4	12.9
6970	-108.7	56.05	Peter Pond Lake	Saskatchewan	438	-0.2	438.3	1301	4032	84.9	12	3.2
6973	-96.3	49.28	N.W. Angle Forest Reserve	Manitoba	334	2.6	535	1728	4733	3.8	85.1	11.1
6979	-115.25	52.37	Rocky Mtn. House II	Alberta	1095	2.3	652.8	1139	4675	82.3	11.5	6.2
6986	-121.47	56.62	Fort St-John III	B-C	792	1	492.6	1129	4144	80.4	17.7	1.9
7000	-135.92	64.57	Mayo	Yukon	1413	-6.4	380.9	549	3781	75.8	5	19.2
