# Supplementary material for: Annual aboveground carbon uptake enhancements from assisted gene flow in boreal black spruce forests are not long-lasting
Source: Nat Commun. 2021 Feb 19;12:1169. doi: 10.1038/s41467-021-21222-3 (PMC7895975; doi:10.1038/s41467-021-21222-3)
Supplement: Supplementary file 5 — Supplementary Data 2 [file 41467_2021_21222_MOESM5_ESM.xlsx]

## Sheet: Supplementary Data 2
Provenance	n	Location	Province / Territory	Latitude	Longitude	gEast	gWest	gCenter
321	18	Perthuis, Portneuf	Quebec	46.93	-72.1	76.9	1	22.1
325	36	Parc Mistassini, Abitibi-Est	Quebec	50.45	-73.63	28.2	1.4	70.4
326	36	Parc Chibougamau, Lac-Saint-Jean	Quebec	49.03	-73.45	24.3	2.2	73.5
329	17	Parc des Laurentides, Charlevoix	Quebec	47.87	-71.2	59	2.6	38.4
332	36	Causapscal, Matapédia	Quebec	48.5	-67.12	79.1	1.3	19.6
333	34	Matagami, Abitibi-Est	Quebec	49.62	-77.75	28.7	1.5	69.9
336	36	Senneterre, Abitibi-Est	Quebec	48.37	-76.95	21.9	1.2	76.9
338	36	Parc de la Vérendrye, Pontiac	Quebec	47.08	-76.55	29.6	1.3	69.1
342	43	Manicouagan 5, Saguenay	Quebec	50.67	-68.77	27.7	1.6	70.6
345	36	Forestville, Saguenay	Quebec	48.93	-69.13	55.3	1.3	43.5
352	35	Péribonka, Roberval	Quebec	49.6	-71.3	69.5	2.1	28.4
355	36	Île d'Anticosti	Quebec	49.63	-63.37	61.4	3.7	34.9
369	34	Water Creek, Gaspé-Sud	Quebec	48.88	-64.65	72.9	2	25.1
995	8	Whitehorse	Yukon	60.8	-135.18	0.9	97.3	1.8
996	7	Beaver Creek	Alaska	60.08	-140.65	41.3	55.8	2.9
997	8	Churchill River	Saskatchewan	55.63	-104.74	17.7	69.9	12.4
998	8	Long Point road	Quebec	53.97	-79.08	5.4	2	92.6
999	8	Waskaganish	Quebec	51.47	-78.78	12.4	1.9	85.7
1329	36	Garfield, Queens	Prince-Edward Island	46.05	-62.85	70.6	2	27.4
1528	36	Stuart Plains Road, Victoria	New-Brunswick	46.83	-67.17	67.9	0.9	31.2
1530	36	Bengal Road, Cape Breton	Nova Scotia	45.93	-60.17	82.8	1.8	15.3
1531	32	Base Gagetown, Sunbury	New-Brunswick	45.58	-66.48	79.8	1.1	19.1
1534	36	First Lake, Madawaska, Green R.	New-Brunswick	47.7	-68.32	71.4	1.6	26.9
1538	35	Rivière Caraquet, Gloucester	New-Brunswick	47.75	-65.12	76.4	1.2	22.4
3268	35	Mather, Jackson Co.	Wisconsin	44.22	-90.37	16.7	4.5	78.7
4277	36	Forest Co.	Wisconsin	45.73	-88.98	12	2.2	85.8
4344	36	Hayward, Sawyer Co.	Wisconsin	46.12	-90.93	21	2.1	76.9
4351	35	Mackinac Co.	Michigan	46.05	-84.78	18.7	2.8	78.5
4353	18	Isabella, Lake Co.	Minnesota	47.7	-91.3	7.9	3	89.1
4360	32	Penobscot County	Maine	45.5	-68.8	80.1	1.1	18.8
4729	8	Beetles Field	Alaska	67	-151.52	16.5	5.2	78.3
6801	35	Holyrood	Newfoundland	47.33	-53.12	82.2	1.1	16.7
6802	36	Jeffrey's	Newfoundland	48.22	-58.92	82.9	1.2	15.9
6804	36	Roddickton	Newfoundland	50.9	-56.1	75.2	0.7	24.1
6805	48	Goose Bay, Labrador	Newfoundland	53.42	-60.38	49.9	2.6	47.5
6901	35	Bancroft, Hastings	Ontario	45.17	-77.17	24.7	2.1	73.2
6907	17	Timmins, Ogden	Ontario	48.53	-81.42	11.2	1.3	87.5
6909	35	Rivière Otasawian, Kohler	Ontario	49.75	-85.08	10.5	2.1	87.4
6914	34	White River, Hunt	Ontario	48.63	-85.33	12.5	1.7	85.8
6917	17	Upsala, Joynt	Ontario	49	-90.45	14.5	2	83.4
6922	16	Tour Sioux	Ontario	50.25	-91.67	10.3	3.2	86.5
6927	34	Minaki	Ontario	50.83	-94.28	10.1	3.7	86.1
6930	18	Rainy Lake	Ontario	48.8	-93.67	17.5	4.7	77.7
6937	18	Moosonee II, Winnington	Ontario	51.1	-80.87	10.3	11.1	78.6
6938	18	Cochrane, Potter	Ontario	49.35	-80.75	28.1	2.5	69.4
6941	18	Huron N.F. Oscoda Co.	Michigan	44.63	-84.33	16.5	1.3	82.2
6944	17	Hiswatha N.F., Delta Co.	Michigan	45.98	-86.85	6.2	1.6	92.2
6965	17	Hart Mountain	Manitoba	52.48	-101.43	12.9	45.9	41.2
6967	16	Paint Lake	Manitoba	55.5	-94.67	13.8	41.7	44.5
6968	16	Cranberry Portage	Manitoba	54.58	-101	12.9	50.7	36.4
6969	18	Jan Lake	Saskatchewan	54.87	-102.8	11.4	63.4	25.1
6970	16	Peter Pond Lake	Saskatchewan	56.05	-108.7	3.2	84.9	12
6971	18	Beaver River	Saskatchewan	54.7	-107.8	3	88.4	8.6
6972	8	Prince Albert	Saskatchewan	53.53	-105.77	33.9	49	17.1
6973	49	N.W. Angle Forest Reserve	Manitoba	49.28	-96.3	11.1	3.8	85.1
6976	8	Gauer Lake	Manitoba	57	-97.87	16.3	46.3	37.4
6977	16	Buckland Lake	Manitoba	57.6	-96.7	15.4	44.3	40.4
6979	28	Rocky Mtn. House	Alberta	52.37	-115.25	6.2	82.3	11.5
6986	12	Fort St-John	British-Columbia	56.62	-121.47	1.9	80.4	17.7
6988	17	Steamboat Mt. (Foot)	British-Columbia	58.7	-123.6	0.9	97.7	1.4
6994	8	Marsh Lake	Yukon	60.53	-134.45	28.3	41.6	30.2
6998	8	Johnson Creek	Yukon	67.25	-138.33	16.9	0.7	82.4
6999	5	Fort Smith	NWT	60	-112.8	8.2	77.2	14.6
7000	16	Mayo	Yukon	64.57	-135.92	19.2	75.8	5
7003	9	Copper River	Alaska	62.1	-145.7	21.7	76.5	1.8
7007	10	Bonanza Creek	Alaska	64.7	-148.3	62.2	20.1	17.8
69832	18	Swan Hills Rd.	Alberta	55	-115.3	1.2	96.3	2.5
