# Supplementary material for: Annual aboveground carbon uptake enhancements from assisted gene flow in boreal black spruce forests are not long-lasting
Source: Nat Commun. 2021 Feb 19;12:1169. doi: 10.1038/s41467-021-21222-3 (PMC7895975; doi:10.1038/s41467-021-21222-3)
Supplement: Supplementary file 6 — Supplementary Data 3 [file 41467_2021_21222_MOESM6_ESM.xlsx]

## Sheet: Supplementary Data 3
Garden	Mont-Laurier				Chibougamau
Year	1984		2015		1984		2015
Provenance	TotalC	Rank	TotalC	Rank	TotalC	Rank	TotalC	Rank
321	0.126	13	3.715	28	0.068	8	4.186	12
325	0.111	16	4.375	15	0.03	31	3.709	20
326	0.102	20	4.02	24	0.043	19	4.404	6
329	0.039	40	4.382	14	0.008	44	4.041	17
332	0.054	35	4.409	12	0.057	13	3.422	30
333	0.136	7	3.273	36	0.025	36	3.609	24
336	0.07	28	3.945	25	0.036	26	3.74	19
338	0.139	6	5.103	4	0.06	12	4.835	2
342	0.043	39	4.245	17	0.034	28	5.348	1
345	0.036	41	4.424	11	0.022	38	4.118	15
352	0.051	37	3.474	32	0.031	30	4.293	9
355	0.057	32	4.446	10	0.036	27	3.442	28
369	0.072	27	4.669	7	0.018	40	4.172	14
1329	0.081	25	4.317	16	0.07	7	4.3	8
1528	0.139	5	4.399	13	0.05	17	3.863	18
1530	0.057	31	2.714	40	0.039	22	3.039	35
1531	0.126	14	3.795	27	0.051	16	3.166	33
1534	0.103	19	4.108	22	0.037	25	3.549	25
1538	0.173	2	6.519	1	0.031	29	4.436	4
3268	0.073	26	2.161	42	0.028	34	2.366	42
4277	0.062	30	3.01	37	0.077	3	2.794	37
4344	0.103	18	3.389	34	0.079	2	2.685	39
4351	0.112	15	5.2	3	0.062	11	4.371	7
4353	0.152	4	4.463	9	0.071	6	4.175	13
4360	0.176	1	5.897	2	0.056	14	3.275	31
6801	0.098	23	3.581	30	0.014	42	2.568	41
6802	0.09	24	3.643	29	0.029	32	2.77	38
6804	0.011	42	2.4	41	0.018	41	2.601	40
6805	0.068	29	4.058	23	0.029	33	4.085	16
6901	0.171	3	5.036	5	0.038	24	3.128	34
6907	0.1	21	4.124	21	0.065	10	4.762	3
6909	0.054	34	4.154	20	0.043	20	4.289	10
6914	0.106	17	3.813	26	0.039	23	4.421	5
6917	0.129	10	4.618	8	0.075	5	3.67	21
6922	0.131	9	4.762	6	0.086	1	3.496	27
6927	0.133	8	3.282	35	0.076	4	2.995	36
6930	0.129	11	4.165	19	0.045	18	3.509	26
6938	0.099	22	3.578	31	0.053	15	3.622	23
6965	0.055	33	2.778	39	0.026	35	3.426	29
6967					0.01	43	3.651	22
6968	0.045	38	2.981	38
6970					0.02	39	3.221	32
6973	0.127	12	4.213	18	0.066	9	4.254	11
6979	0.052	36	3.407	33	0.041	21	2.157	43
6986					0.008	45	2.019	44
7000					0.024	37	1.985	45
