# Supplementary material for: Annual aboveground carbon uptake enhancements from assisted gene flow in boreal black spruce forests are not long-lasting
Source: Nat Commun. 2021 Feb 19;12:1169. doi: 10.1038/s41467-021-21222-3 (PMC7895975; doi:10.1038/s41467-021-21222-3)
Supplement: Supplementary file 8 — Source Data [file 41467_2021_21222_MOESM8_ESM.xlsx]

## Sheet: Fig 1-2 Prov.data
Common garden	Provenance	R (bloc no)	Longitude	Latitude	Plot size in meters	Stem survival-1976	Stem survival-1977	Stem survival-1978	Stem survival-1979	Stem survival-1980	Stem survival-1981	Stem survival-1982	Stem survival-1983	Stem survival-1984	Stem survival-1985	Stem survival-1986	Stem survival-1987	Stem survival-1988	Stem survival-1989	Stem survival-1990	Stem survival-1991	Stem survival-1992	Stem survival-1993	Stem survival-1994	Stem survival-1995	Stem survival-1996	Stem survival-1997	Stem survival-1998	Stem survival-1999	Stem survival-2000	Stem survival-2001	Stem survival-2002	Stem survival-2003	Stem survival-2004	Stem survival-2005	Stem survival-2006	Stem survival-2007	Stem survival-2008	Stem survival-2009	Stem survival-2010	Stem survival-2011	Stem survival-2012	Stem survival-2013	Stem survival-2014	Stem survival-2015	Stem survival-2016	Stem survival-2017	NPP-1976	NPP-1977
Mont-Laurier	321	3	-72.1	46.9333	120	16	16	16	15.8571	15.7143	15.5714	15.4286	15.2857	15.1429	15	15	15	15	15	15	15	15	15	15	15	15	15	15	15	15	15	15	15	15	15	15	15	14.6364	14.4545	14.2727	14.0909	13.9091	13.7273	13.5455	13	na	na	0	0
Mont-Laurier	321	4	-72.1	46.9333	120	16	16	16	16	16	16	16	16	16	16	16	16	16	16	16	16	16	16	16	16	16	16	16	16	16	16	16	16	16	16	16	16	15.8182	15.7273	15.6364	15.5455	15.4545	15.3636	15.2727	15	na	na	0	0
Mont-Laurier	321	6	-72.1	46.9333	120	12	12	12	11.7143	11.4286	11.1429	10.8571	10.5714	10.2857	10	10	10	10	10	10	10	10	10	10	10	10	10	10	10	10	10	10	10	10	10	10	10	10	10	10	10	10	10	10	10	na	na	0	0
Mont-Laurier	325	3	-73.6333	50.45	120	15	15	15	15	15	15	15	15	15	15	15	15	15	15	15	15	15	15	15	15	15	15	15	15	15	15	15	15	15	15	15	15	14.8182	14.7273	14.6364	14.5455	14.4545	14.3636	14.2727	14	na	na	0	0
Mont-Laurier	325	4	-73.6333	50.45	120	16	16	16	16	16	16	16	16	16	16	16	16	16	16	16	16	16	16	16	16	16	16	16	16	16	16	16	16	16	16	16	16	15.8182	15.7273	15.6364	15.5455	15.4545	15.3636	15.2727	15	na	na	0.00478229	0.00645671
Mont-Laurier	325	6	-73.6333	50.45	120	16	16	16	16	16	16	16	16	16	16	16	16	16	16	16	16	16	16	15.9231	15.8462	15.7692	15.6923	15.6154	15.5385	15.4615	15.3846	15.3077	15.2308	15.1538	15.0769	15	15	14.8182	14.7273	14.6364	14.5455	14.4545	14.3636	14.2727	14	na	na	0	0
Mont-Laurier	326	3	-73.45	49.0333	120	16	16	16	15.8571	15.7143	15.5714	15.4286	15.2857	15.1429	15	15	15	15	15	15	15	15	15	15	15	15	15	15	15	15	15	15	15	15	15	15	15	14.6364	14.4545	14.2727	14.0909	13.9091	13.7273	13.5455	13	na	na	0	0
Mont-Laurier	326	4	-73.45	49.0333	120	16	16	16	16	16	16	16	16	16	16	16	16	16	16	16	16	16	16	16	16	16	16	16	16	16	16	16	16	16	16	16	16	16	16	16	16	16	16	16	16	na	na	0	0
Mont-Laurier	326	6	-73.45	49.0333	120	13	13	13	13	13	13	13	13	13	13	12.875	12.75	12.625	12.5	12.375	12.25	12.125	12	12	12	12	12	12	12	12	12	12	12	12	12	12	12	12	12	12	12	12	12	12	12	na	na	0	0
Mont-Laurier	329	3	-71.2	47.8667	120	15	15	15	15	15	15	15	15	15	15	15	15	15	15	15	15	15	15	15	15	15	15	15	15	15	15	15	15	15	15	15	15	15	15	15	15	15	15	15	15	na	na	0	0
Mont-Laurier	329	4	-71.2	47.8667	120	15	15	15	15	15	15	15	15	15	15	15	15	15	15	15	15	15	15	15	15	15	15	15	15	15	15	15	15	15	15	15	15	15	15	15	15	15	15	15	15	na	na	0	0
Mont-Laurier	329	6	-71.2	47.8667	120	13	13	13	13	13	13	13	13	13	13	13	13	13	13	13	13	13	13	13	13	13	13	13	13	13	13	13	13	13	13	13	13	12.8182	12.7273	12.6364	12.5455	12.4545	12.3636	12.2727	12	na	na	0	0
Mont-Laurier	332	3	-67.1167	48.5	120	15	15	15	15	15	15	15	15	15	15	14.875	14.75	14.625	14.5	14.375	14.25	14.125	14	14	14	14	14	14	14	14	14	14	14	14	14	14	14	14	14	14	14	14	14	14	14	na	na	0	0
Mont-Laurier	332	4	-67.1167	48.5	120	16	16	16	15.5714	15.1429	14.7143	14.2857	13.8571	13.4286	13	13	13	13	13	13	13	13	13	13	13	13	13	13	13	13	13	13	13	13	13	13	13	13	13	13	13	13	13	13	13	na	na	0	0
Mont-Laurier	332	6	-67.1167	48.5	120	16	16	16	16	16	16	16	16	16	16	16	16	16	16	16	16	16	16	16	16	16	16	16	16	16	16	16	16	16	16	16	16	15.8182	15.7273	15.6364	15.5455	15.4545	15.3636	15.2727	15	na	na	0	0
Mont-Laurier	333	3	-77.75	49.6167	120	15	15	15	15	15	15	15	15	15	15	15	15	15	15	15	15	15	15	15	15	15	15	15	15	15	15	15	15	15	15	15	15	15	15	15	15	15	15	15	15	na	na	0	0
Mont-Laurier	333	4	-77.75	49.6167	120	16	16	16	16	16	16	16	16	16	16	16	16	16	16	16	16	16	16	16	16	16	16	16	16	16	16	16	16	16	16	16	16	15.8182	15.7273	15.6364	15.5455	15.4545	15.3636	15.2727	15	na	na	0	0
Mont-Laurier	333	6	-77.75	49.6167	120	15	15	15	14.5714	14.1429	13.7143	13.2857	12.8571	12.4286	12	12	12	12	12	12	12	12	12	11.8462	11.6923	11.5385	11.3846	11.2308	11.0769	10.9231	10.7692	10.6154	10.4615	10.3077	10.1538	10	10	9.27273	8.90909	8.54545	8.18182	7.81818	7.45455	7.09091	6	na	na	0	0
Mont-Laurier	336	3	-76.95	48.3667	120	13	13	13	13	13	13	13	13	13	13	13	13	13	13	13	13	13	13	12.9231	12.8462	12.7692	12.6923	12.6154	12.5385	12.4615	12.3846	12.3077	12.2308	12.1538	12.0769	12	12	12	12	12	12	12	12	12	12	na	na	0	0
Mont-Laurier	336	4	-76.95	48.3667	120	15	15	15	15	15	15	15	15	15	15	14.875	14.75	14.625	14.5	14.375	14.25	14.125	14	14	14	14	14	14	14	14	14	14	14	14	14	14	14	14	14	14	14	14	14	14	14	na	na	0	0
Mont-Laurier	336	6	-76.95	48.3667	120	15	15	15	15	15	15	15	15	15	15	15	15	15	15	15	15	15	15	15	15	15	15	15	15	15	15	15	15	15	15	15	15	15	15	15	15	15	15	15	15	na	na	0	0
Mont-Laurier	338	3	-76.55	47.0833	120	16	16	16	16	16	16	16	16	16	16	16	16	16	16	16	16	16	16	16	16	16	16	16	16	16	16	16	16	16	16	16	16	15.8182	15.7273	15.6364	15.5455	15.4545	15.3636	15.2727	15	na	na	0	0
Mont-Laurier	338	4	-76.55	47.0833	120	16	16	16	16	16	16	16	16	16	16	16	16	16	16	16	16	16	16	16	16	16	16	16	16	16	16	16	16	16	16	16	16	16	16	16	16	16	16	16	16	na	na	0	0
Mont-Laurier	338	6	-76.55	47.0833	120	15	15	15	15	15	15	15	15	15	15	15	15	15	15	15	15	15	15	15	15	15	15	15	15	15	15	15	15	15	15	15	15	14.6364	14.4545	14.2727	14.0909	13.9091	13.7273	13.5455	13	na	na	0	0
Mont-Laurier	342	3	-68.7667	50.6667	120	14	14	14	13.8571	13.7143	13.5714	13.4286	13.2857	13.1429	13	13	13	13	13	13	13	13	13	13	13	13	13	13	13	13	13	13	13	13	13	13	13	13	13	13	13	13	13	13	13	na	na	0	0
Mont-Laurier	342	4	-68.7667	50.6667	120	15	15	15	15	15	15	15	15	15	15	15	15	15	15	15	15	15	15	15	15	15	15	15	15	15	15	15	15	15	15	15	15	15	15	15	15	15	15	15	15	na	na	0	0
Mont-Laurier	342	6	-68.7667	50.6667	120	16	16	16	16	16	16	16	16	16	16	16	16	16	16	16	16	16	16	15.9231	15.8462	15.7692	15.6923	15.6154	15.5385	15.4615	15.3846	15.3077	15.2308	15.1538	15.0769	15	15	15	15	15	15	15	15	15	15	na	na	0	0
Mont-Laurier	345	3	-69.1333	48.9333	120	16	16	16	16	16	16	16	16	16	16	16	16	16	16	16	16	16	16	16	16	16	16	16	16	16	16	16	16	16	16	16	16	16	16	16	16	16	16	16	16	na	na	0	0
Mont-Laurier	345	4	-69.1333	48.9333	120	16	16	16	16	16	16	16	16	16	16	16	16	16	16	16	16	16	16	16	16	16	16	16	16	16	16	16	16	16	16	16	16	16	16	16	16	16	16	16	16	na	na	0	0
Mont-Laurier	345	6	-69.1333	48.9333	120	15	15	15	15	15	15	15	15	15	15	15	15	15	15	15	15	15	15	15	15	15	15	15	15	15	15	15	15	15	15	15	15	15	15	15	15	15	15	15	15	na	na	0	0
Mont-Laurier	352	3	-71.3	49.6	120	14	14	14	14	14	14	14	14	14	14	14	14	14	14	14	14	14	14	14	14	14	14	14	14	14	14	14	14	14	14	14	14	14	14	14	14	14	14	14	14	na	na	0	0
Mont-Laurier	352	4	-71.3	49.6	120	9	9	9	9	9	9	9	9	9	9	9	9	9	9	9	9	9	9	8.92308	8.84615	8.76923	8.69231	8.61538	8.53846	8.46154	8.38462	8.30769	8.23077	8.15385	8.07692	8	8	7.81818	7.72727	7.63636	7.54545	7.45455	7.36364	7.27273	7	na	na	0	0
Mont-Laurier	352	6	-71.3	49.6	120	15	15	15	15	15	15	15	15	15	15	15	15	15	15	15	15	15	15	15	15	15	15	15	15	15	15	15	15	15	15	15	15	14.6364	14.4545	14.2727	14.0909	13.9091	13.7273	13.5455	13	na	na	0	0
Mont-Laurier	355	3	-63.3667	49.6333	120	15	15	15	15	15	15	15	15	15	15	15	15	15	15	15	15	15	15	15	15	15	15	15	15	15	15	15	15	15	15	15	15	15	15	15	15	15	15	15	15	na	na	0	0
Mont-Laurier	355	4	-63.3667	49.6333	120	16	16	16	16	16	16	16	16	16	16	16	16	16	16	16	16	16	16	16	16	16	16	16	16	16	16	16	16	16	16	16	16	16	16	16	16	16	16	16	16	na	na	0	0
Mont-Laurier	355	6	-63.3667	49.6333	120	16	16	16	15.4286	14.8571	14.2857	13.7143	13.1429	12.5714	12	12	12	12	12	12	12	12	12	12	12	12	12	12	12	12	12	12	12	12	12	12	12	12	12	12	12	12	12	12	12	na	na	0	0
Mont-Laurier	369	3	-64.65	48.8833	120	16	16	16	16	16	16	16	16	16	16	15.875	15.75	15.625	15.5	15.375	15.25	15.125	15	15	15	15	15	15	15	15	15	15	15	15	15	15	15	15	15	15	15	15	15	15	15	na	na	0	0
Mont-Laurier	369	4	-64.65	48.8833	120	16	16	16	16	16	16	16	16	16	16	16	16	16	16	16	16	16	16	16	16	16	16	16	16	16	16	16	16	16	16	16	16	15.8182	15.7273	15.6364	15.5455	15.4545	15.3636	15.2727	15	na	na	0	0
Mont-Laurier	369	6	-64.65	48.8833	120	16	16	16	16	16	16	16	16	16	16	16	16	16	16	16	16	16	16	16	16	16	16	16	16	16	16	16	16	16	16	16	16	15.6364	15.4545	15.2727	15.0909	14.9091	14.7273	14.5455	14	na	na	0	0
Mont-Laurier	1329	3	-62.85	46.05	120	16	16	16	16	16	16	16	16	16	16	16	16	16	16	16	16	16	16	16	16	16	16	16	16	16	16	16	16	16	16	16	16	16	16	16	16	16	16	16	16	na	na	0	0
Mont-Laurier	1329	4	-62.85	46.05	120	15	15	15	14.7143	14.4286	14.1429	13.8571	13.5714	13.2857	13	12.875	12.75	12.625	12.5	12.375	12.25	12.125	12	11.8462	11.6923	11.5385	11.3846	11.2308	11.0769	10.9231	10.7692	10.6154	10.4615	10.3077	10.1538	10	10	10	10	10	10	10	10	10	10	na	na	0	0
Mont-Laurier	1329	6	-62.85	46.05	120	14	14	14	13.7143	13.4286	13.1429	12.8571	12.5714	12.2857	12	11.75	11.5	11.25	11	10.75	10.5	10.25	10	10	10	10	10	10	10	10	10	10	10	10	10	10	10	9.63636	9.45455	9.27273	9.09091	8.90909	8.72727	8.54545	8	na	na	0	0
Mont-Laurier	1528	3	-67.1667	46.8333	120	15	15	15	15	15	15	15	15	15	15	15	15	15	15	15	15	15	15	15	15	15	15	15	15	15	15	15	15	15	15	15	15	15	15	15	15	15	15	15	15	na	na	0	0
Mont-Laurier	1528	4	-67.1667	46.8333	120	15	15	15	15	15	15	15	15	15	15	15	15	15	15	15	15	15	15	15	15	15	15	15	15	15	15	15	15	15	15	15	15	14.8182	14.7273	14.6364	14.5455	14.4545	14.3636	14.2727	14	na	na	0	0
Mont-Laurier	1528	6	-67.1667	46.8333	120	14	14	14	13.7143	13.4286	13.1429	12.8571	12.5714	12.2857	12	12	12	12	12	12	12	12	12	12	12	12	12	12	12	12	12	12	12	12	12	12	12	12	12	12	12	12	12	12	12	na	na	0	0
Mont-Laurier	1530	3	-60.1667	45.9333	120	14	14	14	14	14	14	14	14	14	14	13.875	13.75	13.625	13.5	13.375	13.25	13.125	13	12.9231	12.8462	12.7692	12.6923	12.6154	12.5385	12.4615	12.3846	12.3077	12.2308	12.1538	12.0769	12	12	11.0909	10.6364	10.1818	9.72727	9.27273	8.81818	8.36364	7	na	na	0	0
Mont-Laurier	1530	4	-60.1667	45.9333	120	15	15	15	15	15	15	15	15	15	15	15	15	15	15	15	15	15	15	15	15	15	15	15	15	15	15	15	15	15	15	15	15	15	15	15	15	15	15	15	15	na	na	0	0
Mont-Laurier	1530	6	-60.1667	45.9333	120	15	15	15	15	15	15	15	15	15	15	15	15	15	15	15	15	15	15	15	15	15	15	15	15	15	15	15	15	15	15	15	15	14.2727	13.9091	13.5455	13.1818	12.8182	12.4545	12.0909	11	na	na	0	0
Mont-Laurier	1531	3	-66.4833	45.5833	120	12	12	12	12	12	12	12	12	12	12	12	12	12	12	12	12	12	12	12	12	12	12	12	12	12	12	12	12	12	12	12	12	12	12	12	12	12	12	12	12	na	na	0	0
Mont-Laurier	1531	4	-66.4833	45.5833	120	14	14	14	14	14	14	14	14	14	14	14	14	14	14	14	14	14	14	13.7692	13.5385	13.3077	13.0769	12.8462	12.6154	12.3846	12.1538	11.9231	11.6923	11.4615	11.2308	11	11	10.6364	10.4545	10.2727	10.0909	9.90909	9.72727	9.54545	9	na	na	0	0
Mont-Laurier	1531	6	-66.4833	45.5833	120	16	16	16	15.7143	15.4286	15.1429	14.8571	14.5714	14.2857	14	14	14	14	14	14	14	14	14	14	14	14	14	14	14	14	14	14	14	14	14	14	14	14	14	14	14	14	14	14	14	na	na	0	0
Mont-Laurier	1534	3	-68.3167	47.7	120	15	15	15	15	15	15	15	15	15	15	15	15	15	15	15	15	15	15	14.9231	14.8462	14.7692	14.6923	14.6154	14.5385	14.4615	14.3846	14.3077	14.2308	14.1538	14.0769	14	14	14	14	14	14	14	14	14	14	na	na	0	0
Mont-Laurier	1534	4	-68.3167	47.7	120	15	15	15	15	15	15	15	15	15	15	15	15	15	15	15	15	15	15	15	15	15	15	15	15	15	15	15	15	15	15	15	15	15	15	15	15	15	15	15	15	na	na	0	0
Mont-Laurier	1534	6	-68.3167	47.7	120	14	14	14	13.8571	13.7143	13.5714	13.4286	13.2857	13.1429	13	12.875	12.75	12.625	12.5	12.375	12.25	12.125	12	12	12	12	12	12	12	12	12	12	12	12	12	12	12	12	12	12	12	12	12	12	12	na	na	0	0
Mont-Laurier	1538	3	-65.1167	47.75	120	16	16	16	16	16	16	16	16	16	16	16	16	16	16	16	16	16	16	16	16	16	16	16	16	16	16	16	16	16	16	16	16	16	16	16	16	16	16	16	16	na	na	0	0
Mont-Laurier	1538	4	-65.1167	47.75	120	16	16	16	16	16	16	16	16	16	16	16	16	16	16	16	16	16	16	16	16	16	16	16	16	16	16	16	16	16	16	16	16	16	16	16	16	16	16	16	16	na	na	0	0
Mont-Laurier	1538	6	-65.1167	47.75	120	14	14	14	14	14	14	14	14	14	14	14	14	14	14	14	14	14	14	14	14	14	14	14	14	14	14	14	14	14	14	14	14	14	14	14	14	14	14	14	14	na	na	0	0
Mont-Laurier	3268	3	-90.3667	44.2167	120	16	16	16	15.8571	15.7143	15.5714	15.4286	15.2857	15.1429	15	15	15	15	15	15	15	15	15	14.6923	14.3846	14.0769	13.7692	13.4615	13.1538	12.8462	12.5385	12.2308	11.9231	11.6154	11.3077	11	11	10.6364	10.4545	10.2727	10.0909	9.90909	9.72727	9.54545	9	na	na	0	0
Mont-Laurier	3268	4	-90.3667	44.2167	120	13	13	13	13	13	13	13	13	13	13	13	13	13	13	13	13	13	13	13	13	13	13	13	13	13	13	13	13	13	13	13	13	12.6364	12.4545	12.2727	12.0909	11.9091	11.7273	11.5455	11	na	na	0	0
Mont-Laurier	3268	6	-90.3667	44.2167	120	15	15	15	14.8571	14.7143	14.5714	14.4286	14.2857	14.1429	14	13.875	13.75	13.625	13.5	13.375	13.25	13.125	13	12.8462	12.6923	12.5385	12.3846	12.2308	12.0769	11.9231	11.7692	11.6154	11.4615	11.3077	11.1538	11	11	10.8182	10.7273	10.6364	10.5455	10.4545	10.3636	10.2727	10	na	na	0	0
Mont-Laurier	4277	3	-88.9833	45.7333	120	16	16	16	16	16	16	16	16	16	16	16	16	16	16	16	16	16	16	15.9231	15.8462	15.7692	15.6923	15.6154	15.5385	15.4615	15.3846	15.3077	15.2308	15.1538	15.0769	15	15	15	15	15	15	15	15	15	15	na	na	0	0
Mont-Laurier	4277	4	-88.9833	45.7333	120	14	14	14	14	14	14	14	14	14	14	14	14	14	14	14	14	14	14	13.8462	13.6923	13.5385	13.3846	13.2308	13.0769	12.9231	12.7692	12.6154	12.4615	12.3077	12.1538	12	12	11.8182	11.7273	11.6364	11.5455	11.4545	11.3636	11.2727	11	na	na	0	0
Mont-Laurier	4277	6	-88.9833	45.7333	120	13	13	13	12.8571	12.7143	12.5714	12.4286	12.2857	12.1429	12	12	12	12	12	12	12	12	12	12	12	12	12	12	12	12	12	12	12	12	12	12	12	11.8182	11.7273	11.6364	11.5455	11.4545	11.3636	11.2727	11	na	na	0	0
Mont-Laurier	4344	3	-90.9333	46.1167	120	16	16	16	16	16	16	16	16	16	16	16	16	16	16	16	16	16	16	16	16	16	16	16	16	16	16	16	16	16	16	16	16	15.6364	15.4545	15.2727	15.0909	14.9091	14.7273	14.5455	14	na	na	0	0
Mont-Laurier	4344	4	-90.9333	46.1167	120	16	16	16	15.5714	15.1429	14.7143	14.2857	13.8571	13.4286	13	13	13	13	13	13	13	13	13	13	13	13	13	13	13	13	13	13	13	13	13	13	13	13	13	13	13	13	13	13	13	na	na	0	0
Mont-Laurier	4344	6	-90.9333	46.1167	120	15	15	15	14.8571	14.7143	14.5714	14.4286	14.2857	14.1429	14	14	14	14	14	14	14	14	14	14	14	14	14	14	14	14	14	14	14	14	14	14	14	14	14	14	14	14	14	14	14	na	na	0	0
Mont-Laurier	4351	3	-84.7833	46.05	120	16	16	16	16	16	16	16	16	16	16	16	16	16	16	16	16	16	16	16	16	16	16	16	16	16	16	16	16	16	16	16	16	16	16	16	16	16	16	16	16	na	na	0	0
Mont-Laurier	4351	4	-84.7833	46.05	120	16	16	16	16	16	16	16	16	16	16	16	16	16	16	16	16	16	16	16	16	16	16	16	16	16	16	16	16	16	16	16	16	16	16	16	16	16	16	16	16	na	na	0	0
Mont-Laurier	4351	6	-84.7833	46.05	120	14	14	14	13.8571	13.7143	13.5714	13.4286	13.2857	13.1429	13	13	13	13	13	13	13	13	13	13	13	13	13	13	13	13	13	13	13	13	13	13	13	13	13	13	13	13	13	13	13	na	na	0	0
Mont-Laurier	4353	3	-91.3	47.7	120	15	15	15	15	15	15	15	15	15	15	15	15	15	15	15	15	15	15	15	15	15	15	15	15	15	15	15	15	15	15	15	15	14.8182	14.7273	14.6364	14.5455	14.4545	14.3636	14.2727	14	na	na	0	0
Mont-Laurier	4353	4	-91.3	47.7	120	15	15	15	15	15	15	15	15	15	15	15	15	15	15	15	15	15	15	15	15	15	15	15	15	15	15	15	15	15	15	15	15	15	15	15	15	15	15	15	15	na	na	0	0
Mont-Laurier	4353	6	-91.3	47.7	120	15	15	15	15	15	15	15	15	15	15	14.875	14.75	14.625	14.5	14.375	14.25	14.125	14	14	14	14	14	14	14	14	14	14	14	14	14	14	14	13.4545	13.1818	12.9091	12.6364	12.3636	12.0909	11.8182	11	na	na	0	0
Mont-Laurier	4360	3	-68.8	45.5	120	16	16	16	16	16	16	16	16	16	16	16	16	16	16	16	16	16	16	16	16	16	16	16	16	16	16	16	16	16	16	16	16	16	16	16	16	16	16	16	16	na	na	0	0
Mont-Laurier	4360	4	-68.8	45.5	120	15	15	15	15	15	15	15	15	15	15	15	15	15	15	15	15	15	15	15	15	15	15	15	15	15	15	15	15	15	15	15	15	15	15	15	15	15	15	15	15	na	na	0	0
Mont-Laurier	4360	6	-68.8	45.5	120	15	15	15	15	15	15	15	15	15	15	15	15	15	15	15	15	15	15	15	15	15	15	15	15	15	15	15	15	15	15	15	15	15	15	15	15	15	15	15	15	na	na	0	0
Mont-Laurier	6801	3	-53.1167	47.3333	120	12	12	12	12	12	12	12	12	12	12	11.875	11.75	11.625	11.5	11.375	11.25	11.125	11	11	11	11	11	11	11	11	11	11	11	11	11	11	11	11.1818	11.2727	11.3636	11.4545	11.5455	11.6364	11.7273	12	na	na	0	0
Mont-Laurier	6801	4	-53.1167	47.3333	120	16	16	16	16	16	16	16	16	16	16	16	16	16	16	16	16	16	16	16	16	16	16	16	16	16	16	16	16	16	16	16	16	15.4545	15.1818	14.9091	14.6364	14.3636	14.0909	13.8182	13	na	na	0	0
Mont-Laurier	6801	6	-53.1167	47.3333	120	16	16	16	16	16	16	16	16	16	16	16	16	16	16	16	16	16	16	16	16	16	16	16	16	16	16	16	16	16	16	16	16	16	16	16	16	16	16	16	16	na	na	0	0
Mont-Laurier	6802	3	-58.9167	48.2167	120	15	15	15	15	15	15	15	15	15	15	15	15	15	15	15	15	15	15	15	15	15	15	15	15	15	15	15	15	15	15	15	15	14.8182	14.7273	14.6364	14.5455	14.4545	14.3636	14.2727	14	na	na	0	0
Mont-Laurier	6802	4	-58.9167	48.2167	120	16	16	16	16	16	16	16	16	16	16	16	16	16	16	16	16	16	16	16	16	16	16	16	16	16	16	16	16	16	16	16	16	15.6364	15.4545	15.2727	15.0909	14.9091	14.7273	14.5455	14	na	na	0	0
Mont-Laurier	6802	6	-58.9167	48.2167	120	16	16	16	16	16	16	16	16	16	16	16	16	16	16	16	16	16	16	16	16	16	16	16	16	16	16	16	16	16	16	16	16	15.6364	15.4545	15.2727	15.0909	14.9091	14.7273	14.5455	14	na	na	0	0
Mont-Laurier	6804	3	-56.1	50.9	120	13	13	13	13	13	13	13	13	13	13	13	13	13	13	13	13	13	13	13	13	13	13	13	13	13	13	13	13	13	13	13	13	13	13	13	13	13	13	13	13	na	na	0	0
Mont-Laurier	6804	4	-56.1	50.9	120	16	16	16	15.8571	15.7143	15.5714	15.4286	15.2857	15.1429	15	15	15	15	15	15	15	15	15	15	15	15	15	15	15	15	15	15	15	15	15	15	15	15	15	15	15	15	15	15	15	na	na	0	0
Mont-Laurier	6804	6	-56.1	50.9	120	15	15	15	15	15	15	15	15	15	15	15	15	15	15	15	15	15	15	15	15	15	15	15	15	15	15	15	15	15	15	15	15	14.8182	14.7273	14.6364	14.5455	14.4545	14.3636	14.2727	14	na	na	0	0
Mont-Laurier	6805	3	-60.3833	53.4167	120	16	16	16	16	16	16	16	16	16	16	16	16	16	16	16	16	16	16	16	16	16	16	16	16	16	16	16	16	16	16	16	16	16	16	16	16	16	16	16	16	na	na	0	0
Mont-Laurier	6805	4	-60.3833	53.4167	120	15	15	15	15	15	15	15	15	15	15	15	15	15	15	15	15	15	15	15	15	15	15	15	15	15	15	15	15	15	15	15	15	14.8182	14.7273	14.6364	14.5455	14.4545	14.3636	14.2727	14	na	na	0	0
Mont-Laurier	6805	6	-60.3833	53.4167	120	16	16	16	16	16	16	16	16	16	16	16	16	16	16	16	16	16	16	16	16	16	16	16	16	16	16	16	16	16	16	16	16	15.8182	15.7273	15.6364	15.5455	15.4545	15.3636	15.2727	15	na	na	0	0
Mont-Laurier	6901	3	-77.1667	45.1667	120	15	15	15	15	15	15	15	15	15	15	15	15	15	15	15	15	15	15	15	15	15	15	15	15	15	15	15	15	15	15	15	15	15	15	15	15	15	15	15	15	na	na	0	0
Mont-Laurier	6901	4	-77.1667	45.1667	120	15	15	15	14.5714	14.1429	13.7143	13.2857	12.8571	12.4286	12	11.875	11.75	11.625	11.5	11.375	11.25	11.125	11	11	11	11	11	11	11	11	11	11	11	11	11	11	11	11	11	11	11	11	11	11	11	na	na	0	0
Mont-Laurier	6901	6	-77.1667	45.1667	120	13	13	13	12.8571	12.7143	12.5714	12.4286	12.2857	12.1429	12	11.875	11.75	11.625	11.5	11.375	11.25	11.125	11	10.9231	10.8462	10.7692	10.6923	10.6154	10.5385	10.4615	10.3846	10.3077	10.2308	10.1538	10.0769	10	10	10	10	10	10	10	10	10	10	na	na	0	0
Mont-Laurier	6907	3	-81.4167	48.5333	120	16	16	16	16	16	16	16	16	16	16	16	16	16	16	16	16	16	16	16	16	16	16	16	16	16	16	16	16	16	16	16	16	16	16	16	16	16	16	16	16	na	na	0	0
Mont-Laurier	6907	4	-81.4167	48.5333	120	14	14	14	14	14	14	14	14	14	14	14	14	14	14	14	14	14	14	14	14	14	14	14	14	14	14	14	14	14	14	14	14	14	14	14	14	14	14	14	14	na	na	0	0
Mont-Laurier	6907	6	-81.4167	48.5333	120	9	9	9	9	9	9	9	9	9	9	9	9	9	9	9	9	9	9	9	9	9	9	9	9	9	9	9	9	9	9	9	9	9	9	9	9	9	9	9	9	na	na	0	0
Mont-Laurier	6909	3	-85.0833	49.75	120	15	15	15	15	15	15	15	15	15	15	15	15	15	15	15	15	15	15	15	15	15	15	15	15	15	15	15	15	15	15	15	15	14.8182	14.7273	14.6364	14.5455	14.4545	14.3636	14.2727	14	na	na	0	0
Mont-Laurier	6909	4	-85.0833	49.75	120	15	15	15	14.8571	14.7143	14.5714	14.4286	14.2857	14.1429	14	14	14	14	14	14	14	14	14	14	14	14	14	14	14	14	14	14	14	14	14	14	14	13.8182	13.7273	13.6364	13.5455	13.4545	13.3636	13.2727	13	na	na	0	0
Mont-Laurier	6909	6	-85.0833	49.75	120	15	15	15	15	15	15	15	15	15	15	15	15	15	15	15	15	15	15	15	15	15	15	15	15	15	15	15	15	15	15	15	15	14.8182	14.7273	14.6364	14.5455	14.4545	14.3636	14.2727	14	na	na	0	0
Mont-Laurier	6914	3	-85.3333	48.6333	120	13	13	13	13	13	13	13	13	13	13	13	13	13	13	13	13	13	13	12.9231	12.8462	12.7692	12.6923	12.6154	12.5385	12.4615	12.3846	12.3077	12.2308	12.1538	12.0769	12	12	12	12	12	12	12	12	12	12	na	na	0	0
Mont-Laurier	6914	4	-85.3333	48.6333	120	16	16	16	16	16	16	16	16	16	16	16	16	16	16	16	16	16	16	15.9231	15.8462	15.7692	15.6923	15.6154	15.5385	15.4615	15.3846	15.3077	15.2308	15.1538	15.0769	15	15	15	15	15	15	15	15	15	15	na	na	0	0
Mont-Laurier	6914	6	-85.3333	48.6333	120	16	16	16	16	16	16	16	16	16	16	16	16	16	16	16	16	16	16	16	16	16	16	16	16	16	16	16	16	16	16	16	16	16	16	16	16	16	16	16	16	na	na	0	0
Mont-Laurier	6917	3	-90.45	49	120	16	16	16	16	16	16	16	16	16	16	16	16	16	16	16	16	16	16	15.9231	15.8462	15.7692	15.6923	15.6154	15.5385	15.4615	15.3846	15.3077	15.2308	15.1538	15.0769	15	15	14.8182	14.7273	14.6364	14.5455	14.4545	14.3636	14.2727	14	na	na	0	0
Mont-Laurier	6917	4	-90.45	49	120	16	16	16	16	16	16	16	16	16	16	16	16	16	16	16	16	16	16	16	16	16	16	16	16	16	16	16	16	16	16	16	16	15.8182	15.7273	15.6364	15.5455	15.4545	15.3636	15.2727	15	na	na	0	0
Mont-Laurier	6917	6	-90.45	49	120	13	13	13	12.8571	12.7143	12.5714	12.4286	12.2857	12.1429	12	12	12	12	12	12	12	12	12	12	12	12	12	12	12	12	12	12	12	12	12	12	12	11.8182	11.7273	11.6364	11.5455	11.4545	11.3636	11.2727	11	na	na	0	0
Mont-Laurier	6922	3	-91.6667	50.25	120	16	16	16	15.8571	15.7143	15.5714	15.4286	15.2857	15.1429	15	15	15	15	15	15	15	15	15	15	15	15	15	15	15	15	15	15	15	15	15	15	15	14.8182	14.7273	14.6364	14.5455	14.4545	14.3636	14.2727	14	na	na	0	0
Mont-Laurier	6922	4	-91.6667	50.25	120	16	16	16	15.8571	15.7143	15.5714	15.4286	15.2857	15.1429	15	15	15	15	15	15	15	15	15	15	15	15	15	15	15	15	15	15	15	15	15	15	15	15	15	15	15	15	15	15	15	na	na	0	0
Mont-Laurier	6922	6	-91.6667	50.25	120	14	14	14	14	14	14	14	14	14	14	14	14	14	14	14	14	14	14	14	14	14	14	14	14	14	14	14	14	14	14	14	14	13.4545	13.1818	12.9091	12.6364	12.3636	12.0909	11.8182	11	na	na	0.00192557	0.00383699
Mont-Laurier	6927	3	-94.2833	50.8333	120	16	16	16	16	16	16	16	16	16	16	16	16	16	16	16	16	16	16	16	16	16	16	16	16	16	16	16	16	16	16	16	16	15.6364	15.4545	15.2727	15.0909	14.9091	14.7273	14.5455	14	na	na	0	0
Mont-Laurier	6927	4	-94.2833	50.8333	120	16	16	16	15.8571	15.7143	15.5714	15.4286	15.2857	15.1429	15	15	15	15	15	15	15	15	15	15	15	15	15	15	15	15	15	15	15	15	15	15	15	13.9091	13.3636	12.8182	12.2727	11.7273	11.1818	10.6364	9	na	na	0	0
Mont-Laurier	6927	6	-94.2833	50.8333	120	16	16	16	16	16	16	16	16	16	16	16	16	16	16	16	16	16	16	16	16	16	16	16	16	16	16	16	16	16	16	16	16	15.8182	15.7273	15.6364	15.5455	15.4545	15.3636	15.2727	15	na	na	0	0
Mont-Laurier	6930	3	-93.6667	48.8	120	16	16	16	16	16	16	16	16	16	16	16	16	16	16	16	16	16	16	15.9231	15.8462	15.7692	15.6923	15.6154	15.5385	15.4615	15.3846	15.3077	15.2308	15.1538	15.0769	15	15	14.6364	14.4545	14.2727	14.0909	13.9091	13.7273	13.5455	13	na	na	0	0
Mont-Laurier	6930	4	-93.6667	48.8	120	16	16	16	16	16	16	16	16	16	16	16	16	16	16	16	16	16	16	16	16	16	16	16	16	16	16	16	16	16	16	16	16	15.8182	15.7273	15.6364	15.5455	15.4545	15.3636	15.2727	15	na	na	0	0
Mont-Laurier	6930	6	-93.6667	48.8	120	15	15	15	14.7143	14.4286	14.1429	13.8571	13.5714	13.2857	13	13	13	13	13	13	13	13	13	13	13	13	13	13	13	13	13	13	13	13	13	13	13	12.8182	12.7273	12.6364	12.5455	12.4545	12.3636	12.2727	12	na	na	0	0
Mont-Laurier	6938	3	-80.75	49.35	120	14	14	14	14	14	14	14	14	14	14	14	14	14	14	14	14	14	14	14	14	14	14	14	14	14	14	14	14	14	14	14	14	14	14	14	14	14	14	14	14	na	na	0	0
Mont-Laurier	6938	4	-80.75	49.35	120	15	15	15	15	15	15	15	15	15	15	15	15	15	15	15	15	15	15	15	15	15	15	15	15	15	15	15	15	15	15	15	15	14.4545	14.1818	13.9091	13.6364	13.3636	13.0909	12.8182	12	na	na	0	0
Mont-Laurier	6938	6	-80.75	49.35	120	16	16	16	15.8571	15.7143	15.5714	15.4286	15.2857	15.1429	15	15	15	15	15	15	15	15	15	15	15	15	15	15	15	15	15	15	15	15	15	15	15	14.6364	14.4545	14.2727	14.0909	13.9091	13.7273	13.5455	13	na	na	0	0
Mont-Laurier	6965	3	-101.433	52.4833	120	15	15	15	14.8571	14.7143	14.5714	14.4286	14.2857	14.1429	14	13.625	13.25	12.875	12.5	12.125	11.75	11.375	11	11	11	11	11	11	11	11	11	11	11	11	11	11	11	11	11	11	11	11	11	11	11	na	na	0	0
Mont-Laurier	6965	4	-101.433	52.4833	120	15	15	15	15	15	15	15	15	15	15	15	15	15	15	15	15	15	15	15	15	15	15	15	15	15	15	15	15	15	15	15	15	14.2727	13.9091	13.5455	13.1818	12.8182	12.4545	12.0909	11	na	na	0	0
Mont-Laurier	6965	6	-101.433	52.4833	120	16	16	16	15.8571	15.7143	15.5714	15.4286	15.2857	15.1429	15	14.875	14.75	14.625	14.5	14.375	14.25	14.125	14	14	14	14	14	14	14	14	14	14	14	14	14	14	14	13.4545	13.1818	12.9091	12.6364	12.3636	12.0909	11.8182	11	na	na	0	0
Mont-Laurier	6968	3	-101	54.5833	120	15	15	15	15	15	15	15	15	15	15	15	15	15	15	15	15	15	15	15	15	15	15	15	15	15	15	15	15	15	15	15	15	14.6364	14.4545	14.2727	14.0909	13.9091	13.7273	13.5455	13	na	na	0	0
Mont-Laurier	6968	4	-101	54.5833	120	16	16	16	16	16	16	16	16	16	16	16	16	16	16	16	16	16	16	16	16	16	16	16	16	16	16	16	16	16	16	16	16	15.6364	15.4545	15.2727	15.0909	14.9091	14.7273	14.5455	14	na	na	0	0
Mont-Laurier	6968	6	-101	54.5833	120	15	15	15	14.4286	13.8571	13.2857	12.7143	12.1429	11.5714	11	11	11	11	11	11	11	11	11	11	11	11	11	11	11	11	11	11	11	11	11	11	11	10.6364	10.4545	10.2727	10.0909	9.90909	9.72727	9.54545	9	na	na	0	0
Mont-Laurier	6973	3	-96.3	49.2833	120	15	15	15	15	15	15	15	15	15	15	15	15	15	15	15	15	15	15	15	15	15	15	15	15	15	15	15	15	15	15	15	15	14.8182	14.7273	14.6364	14.5455	14.4545	14.3636	14.2727	14	na	na	0	0
Mont-Laurier	6973	4	-96.3	49.2833	120	16	16	16	16	16	16	16	16	16	16	16	16	16	16	16	16	16	16	16	16	16	16	16	16	16	16	16	16	16	16	16	16	16	16	16	16	16	16	16	16	na	na	0	0
Mont-Laurier	6973	6	-96.3	49.2833	120	15	15	15	15	15	15	15	15	15	15	15	15	15	15	15	15	15	15	15	15	15	15	15	15	15	15	15	15	15	15	15	15	14.4545	14.1818	13.9091	13.6364	13.3636	13.0909	12.8182	12	na	na	0	0
Mont-Laurier	6979	3	-115.25	52.3667	120	16	16	16	16	16	16	16	16	16	16	16	16	16	16	16	16	16	16	16	16	16	16	16	16	16	16	16	16	16	16	16	16	15.4545	15.1818	14.9091	14.6364	14.3636	14.0909	13.8182	13	na	na	0	0
Mont-Laurier	6979	4	-115.25	52.3667	120	16	16	16	16	16	16	16	16	16	16	16	16	16	16	16	16	16	16	16	16	16	16	16	16	16	16	16	16	16	16	16	16	15.6364	15.4545	15.2727	15.0909	14.9091	14.7273	14.5455	14	na	na	0	0
Mont-Laurier	6979	6	-115.25	52.3667	120	16	16	16	16	16	16	16	16	16	16	16	16	16	16	16	16	16	16	16	16	16	16	16	16	16	16	16	16	16	16	16	16	15.8182	15.7273	15.6364	15.5455	15.4545	15.3636	15.2727	15	na	na	0	0
Chibougamau	321	3	-72.1	46.9333	92.16	na	na	14	14	14	14	14	14	14	14	14	14	14	14	14	14	14	14	14	14	14	14	14	14	14	14	14	14	14	14	14	14	14	14	14	14	14	14	14	14	14	14	na	na
Chibougamau	321	4	-72.1	46.9333	92.16	na	na	15	15	15	15	15	15	15	15	15	15	15	15	15	15	15	15	15	15	15	15	15	15	15	15	15	15	15	15	15	15	15	15	15	15	15	15	15	15	15	15	na	na
Chibougamau	321	5	-72.1	46.9333	92.16	na	na	16	15.8571	15.7143	15.5714	15.4286	15.2857	15.1429	15	14.875	14.75	14.625	14.5	14.375	14.25	14.125	14	14	14	14	14	14	14	14	14	14	14	14	14	14	13.9091	13.8182	13.7273	13.6364	13.5455	13.4545	13.3636	13.2727	13.1818	13.0909	13	na	na
Chibougamau	325	3	-73.6333	50.45	92.16	na	na	16	16	16	16	16	16	16	16	16	16	16	16	16	16	16	16	16	16	16	16	16	16	16	16	16	16	16	16	16	16	16	16	16	16	16	16	16	16	16	16	na	na
Chibougamau	325	4	-73.6333	50.45	92.16	na	na	16	16	16	16	16	16	16	16	16	16	16	16	16	16	16	16	16	16	16	16	16	16	16	16	16	16	16	16	16	15.9091	15.8182	15.7273	15.6364	15.5455	15.4545	15.3636	15.2727	15.1818	15.0909	15	na	na
Chibougamau	325	5	-73.6333	50.45	92.16	na	na	12	11.7143	11.4286	11.1429	10.8571	10.5714	10.2857	10	10	10	10	10	10	10	10	10	10	10	10	10	10	10	10	10	10	10	10	10	10	10	10	10	10	10	10	10	10	10	10	10	na	na
Chibougamau	326	3	-73.45	49.0333	92.16	na	na	16	16	16	16	16	16	16	16	16	16	16	16	16	16	16	16	16	16	16	16	16	16	16	16	16	16	16	16	16	16	16	16	16	16	16	16	16	16	16	16	na	na
Chibougamau	326	4	-73.45	49.0333	92.16	na	na	16	15.8571	15.7143	15.5714	15.4286	15.2857	15.1429	15	15	15	15	15	15	15	15	15	14.9231	14.8462	14.7692	14.6923	14.6154	14.5385	14.4615	14.3846	14.3077	14.2308	14.1538	14.0769	14	13.9091	13.8182	13.7273	13.6364	13.5455	13.4545	13.3636	13.2727	13.1818	13.0909	13	na	na
Chibougamau	326	5	-73.45	49.0333	92.16	na	na	15	14.8571	14.7143	14.5714	14.4286	14.2857	14.1429	14	14	14	14	14	14	14	14	14	14	14	14	14	14	14	14	14	14	14	14	14	14	14	14	14	14	14	14	14	14	14	14	14	na	na
Chibougamau	329	3	-71.2	47.8667	92.16	na	na	15	15	15	15	15	15	15	15	15	15	15	15	15	15	15	15	15	15	15	15	15	15	15	15	15	15	15	15	15	15	15	15	15	15	15	15	15	15	15	15	na	na
Chibougamau	329	4	-71.2	47.8667	92.16	na	na	16	16	16	16	16	16	16	16	16	16	16	16	16	16	16	16	16	16	16	16	16	16	16	16	16	16	16	16	16	16	16	16	16	16	16	16	16	16	16	16	na	na
Chibougamau	329	5	-71.2	47.8667	92.16	na	na	15	15	15	15	15	15	15	15	15	15	15	15	15	15	15	15	15	15	15	15	15	15	15	15	15	15	15	15	15	15	15	15	15	15	15	15	15	15	15	15	na	na
Chibougamau	332	3	-67.1167	48.5	92.16	na	na	16	16	16	16	16	16	16	16	16	16	16	16	16	16	16	16	16	16	16	16	16	16	16	16	16	16	16	16	16	15.9091	15.8182	15.7273	15.6364	15.5455	15.4545	15.3636	15.2727	15.1818	15.0909	15	na	na
Chibougamau	332	4	-67.1167	48.5	92.16	na	na	14	14	14	14	14	14	14	14	14	14	14	14	14	14	14	14	14	14	14	14	14	14	14	14	14	14	14	14	14	13.9091	13.8182	13.7273	13.6364	13.5455	13.4545	13.3636	13.2727	13.1818	13.0909	13	na	na
Chibougamau	332	5	-67.1167	48.5	92.16	na	na	16	16	16	16	16	16	16	16	16	16	16	16	16	16	16	16	15.9231	15.8462	15.7692	15.6923	15.6154	15.5385	15.4615	15.3846	15.3077	15.2308	15.1538	15.0769	15	15	15	15	15	15	15	15	15	15	15	15	na	na
Chibougamau	333	3	-77.75	49.6167	92.16	na	na	15	15	15	15	15	15	15	15	15	15	15	15	15	15	15	15	15	15	15	15	15	15	15	15	15	15	15	15	15	15	15	15	15	15	15	15	15	15	15	15	na	na
Chibougamau	333	4	-77.75	49.6167	92.16	na	na	16	15.8571	15.7143	15.5714	15.4286	15.2857	15.1429	15	15	15	15	15	15	15	15	15	15	15	15	15	15	15	15	15	15	15	15	15	15	15	15	15	15	15	15	15	15	15	15	15	na	na
Chibougamau	333	5	-77.75	49.6167	92.16	na	na	16	15.8571	15.7143	15.5714	15.4286	15.2857	15.1429	15	15	15	15	15	15	15	15	15	14.9231	14.8462	14.7692	14.6923	14.6154	14.5385	14.4615	14.3846	14.3077	14.2308	14.1538	14.0769	14	14	14	14	14	14	14	14	14	14	14	14	na	na
Chibougamau	336	3	-76.95	48.3667	92.16	na	na	15	15	15	15	15	15	15	15	15	15	15	15	15	15	15	15	15	15	15	15	15	15	15	15	15	15	15	15	15	15	15	15	15	15	15	15	15	15	15	15	na	na
Chibougamau	336	4	-76.95	48.3667	92.16	na	na	16	16	16	16	16	16	16	16	15.875	15.75	15.625	15.5	15.375	15.25	15.125	15	15	15	15	15	15	15	15	15	15	15	15	15	15	14.7273	14.4545	14.1818	13.9091	13.6364	13.3636	13.0909	12.8182	12.5455	12.2727	12	na	na
Chibougamau	336	5	-76.95	48.3667	92.16	na	na	16	15.8571	15.7143	15.5714	15.4286	15.2857	15.1429	15	15	15	15	15	15	15	15	15	15	15	15	15	15	15	15	15	15	15	15	15	15	14.9091	14.8182	14.7273	14.6364	14.5455	14.4545	14.3636	14.2727	14.1818	14.0909	14	na	na
Chibougamau	338	3	-76.55	47.0833	92.16	na	na	15	15	15	15	15	15	15	15	15	15	15	15	15	15	15	15	15	15	15	15	15	15	15	15	15	15	15	15	15	14.9091	14.8182	14.7273	14.6364	14.5455	14.4545	14.3636	14.2727	14.1818	14.0909	14	na	na
Chibougamau	338	4	-76.55	47.0833	92.16	na	na	16	16	16	16	16	16	16	16	16	16	16	16	16	16	16	16	16	16	16	16	16	16	16	16	16	16	16	16	16	16	16	16	16	16	16	16	16	16	16	16	na	na
Chibougamau	338	5	-76.55	47.0833	92.16	na	na	16	16	16	16	16	16	16	16	16	16	16	16	16	16	16	16	16	16	16	16	16	16	16	16	16	16	16	16	16	15.9091	15.8182	15.7273	15.6364	15.5455	15.4545	15.3636	15.2727	15.1818	15.0909	15	na	na
Chibougamau	342	3	-68.7667	50.6667	92.16	na	na	16	16	16	16	16	16	16	16	16	16	16	16	16	16	16	16	16	16	16	16	16	16	16	16	16	16	16	16	16	16	16	16	16	16	16	16	16	16	16	16	na	na
Chibougamau	342	4	-68.7667	50.6667	92.16	na	na	15	15	15	15	15	15	15	15	15	15	15	15	15	15	15	15	15	15	15	15	15	15	15	15	15	15	15	15	15	14.9091	14.8182	14.7273	14.6364	14.5455	14.4545	14.3636	14.2727	14.1818	14.0909	14	na	na
Chibougamau	342	5	-68.7667	50.6667	92.16	na	na	16	16	16	16	16	16	16	16	16	16	16	16	16	16	16	16	16	16	16	16	16	16	16	16	16	16	16	16	16	16	16	16	16	16	16	16	16	16	16	16	na	na
Chibougamau	345	3	-69.1333	48.9333	92.16	na	na	16	16	16	16	16	16	16	16	16	16	16	16	16	16	16	16	16	16	16	16	16	16	16	16	16	16	16	16	16	15.9091	15.8182	15.7273	15.6364	15.5455	15.4545	15.3636	15.2727	15.1818	15.0909	15	na	na
Chibougamau	345	4	-69.1333	48.9333	92.16	na	na	16	16	16	16	16	16	16	16	16	16	16	16	16	16	16	16	16	16	16	16	16	16	16	16	16	16	16	16	16	16	16	16	16	16	16	16	16	16	16	16	na	na
Chibougamau	345	5	-69.1333	48.9333	92.16	na	na	16	16	16	16	16	16	16	16	16	16	16	16	16	16	16	16	16	16	16	16	16	16	16	16	16	16	16	16	16	16	16	16	16	16	16	16	16	16	16	16	na	na
Chibougamau	352	3	-71.3	49.6	92.16	na	na	15	15	15	15	15	15	15	15	14.875	14.75	14.625	14.5	14.375	14.25	14.125	14	14	14	14	14	14	14	14	14	14	14	14	14	14	14	14	14	14	14	14	14	14	14	14	14	na	na
Chibougamau	352	4	-71.3	49.6	92.16	na	na	15	15	15	15	15	15	15	15	14.875	14.75	14.625	14.5	14.375	14.25	14.125	14	14	14	14	14	14	14	14	14	14	14	14	14	14	14	14	14	14	14	14	14	14	14	14	14	na	na
Chibougamau	352	5	-71.3	49.6	92.16	na	na	16	15.7143	15.4286	15.1429	14.8571	14.5714	14.2857	14	14	14	14	14	14	14	14	14	13.9231	13.8462	13.7692	13.6923	13.6154	13.5385	13.4615	13.3846	13.3077	13.2308	13.1538	13.0769	13	12.8182	12.6364	12.4545	12.2727	12.0909	11.9091	11.7273	11.5455	11.3636	11.1818	11	na	na
Chibougamau	355	3	-63.3667	49.6333	92.16	na	na	16	16	16	16	16	16	16	16	16	16	16	16	16	16	16	16	16	16	16	16	16	16	16	16	16	16	16	16	16	16	16	16	16	16	16	16	16	16	16	16	na	na
Chibougamau	355	4	-63.3667	49.6333	92.16	na	na	15	14.8571	14.7143	14.5714	14.4286	14.2857	14.1429	14	14	14	14	14	14	14	14	14	14	14	14	14	14	14	14	14	14	14	14	14	14	14	14	14	14	14	14	14	14	14	14	14	na	na
Chibougamau	355	5	-63.3667	49.6333	92.16	na	na	16	16	16	16	16	16	16	16	16	16	16	16	16	16	16	16	16	16	16	16	16	16	16	16	16	16	16	16	16	16	16	16	16	16	16	16	16	16	16	16	na	na
Chibougamau	369	3	-64.65	48.8833	92.16	na	na	15	15	15	15	15	15	15	15	15	15	15	15	15	15	15	15	15	15	15	15	15	15	15	15	15	15	15	15	15	15	15	15	15	15	15	15	15	15	15	15	na	na
Chibougamau	369	4	-64.65	48.8833	92.16	na	na	15	15	15	15	15	15	15	15	15	15	15	15	15	15	15	15	15	15	15	15	15	15	15	15	15	15	15	15	15	15	15	15	15	15	15	15	15	15	15	15	na	na
Chibougamau	369	5	-64.65	48.8833	92.16	na	na	16	16	16	16	16	16	16	16	16	16	16	16	16	16	16	16	16	16	16	16	16	16	16	16	16	16	16	16	16	16	16	16	16	16	16	16	16	16	16	16	na	na
Chibougamau	1329	3	-62.85	46.05	92.16	na	na	15	15	15	15	15	15	15	15	15	15	15	15	15	15	15	15	15	15	15	15	15	15	15	15	15	15	15	15	15	14.9091	14.8182	14.7273	14.6364	14.5455	14.4545	14.3636	14.2727	14.1818	14.0909	14	na	na
Chibougamau	1329	4	-62.85	46.05	92.16	na	na	16	15.8571	15.7143	15.5714	15.4286	15.2857	15.1429	15	15	15	15	15	15	15	15	15	15	15	15	15	15	15	15	15	15	15	15	15	15	14.6364	14.2727	13.9091	13.5455	13.1818	12.8182	12.4545	12.0909	11.7273	11.3636	11	na	na
Chibougamau	1329	5	-62.85	46.05	92.16	na	na	15	15	15	15	15	15	15	15	15	15	15	15	15	15	15	15	15	15	15	15	15	15	15	15	15	15	15	15	15	14.8182	14.6364	14.4545	14.2727	14.0909	13.9091	13.7273	13.5455	13.3636	13.1818	13	na	na
Chibougamau	1528	3	-67.1667	46.8333	92.16	na	na	15	15	15	15	15	15	15	15	15	15	15	15	15	15	15	15	15	15	15	15	15	15	15	15	15	15	15	15	15	15	15	15	15	15	15	15	15	15	15	15	na	na
Chibougamau	1528	4	-67.1667	46.8333	92.16	na	na	13	13	13	13	13	13	13	13	13	13	13	13	13	13	13	13	13	13	13	13	13	13	13	13	13	13	13	13	13	12.5455	12.0909	11.6364	11.1818	10.7273	10.2727	9.81818	9.36364	8.90909	8.45455	8	na	na
Chibougamau	1528	5	-67.1667	46.8333	92.16	na	na	15	15	15	15	15	15	15	15	15	15	15	15	15	15	15	15	15	15	15	15	15	15	15	15	15	15	15	15	15	14.8182	14.6364	14.4545	14.2727	14.0909	13.9091	13.7273	13.5455	13.3636	13.1818	13	na	na
Chibougamau	1530	3	-60.1667	45.9333	92.16	na	na	13	13	13	13	13	13	13	13	13	13	13	13	13	13	13	13	12.8462	12.6923	12.5385	12.3846	12.2308	12.0769	11.9231	11.7692	11.6154	11.4615	11.3077	11.1538	11	11	11	11	11	11	11	11	11	11	11	11	na	na
Chibougamau	1530	4	-60.1667	45.9333	92.16	na	na	16	16	16	16	16	16	16	16	16	16	16	16	16	16	16	16	15.8462	15.6923	15.5385	15.3846	15.2308	15.0769	14.9231	14.7692	14.6154	14.4615	14.3077	14.1538	14	13.9091	13.8182	13.7273	13.6364	13.5455	13.4545	13.3636	13.2727	13.1818	13.0909	13	na	na
Chibougamau	1530	5	-60.1667	45.9333	92.16	na	na	16	16	16	16	16	16	16	16	16	16	16	16	16	16	16	16	16	16	16	16	16	16	16	16	16	16	16	16	16	16	16	16	16	16	16	16	16	16	16	16	na	na
Chibougamau	1531	3	-66.4833	45.5833	92.16	na	na	16	16	16	16	16	16	16	16	16	16	16	16	16	16	16	16	16	16	16	16	16	16	16	16	16	16	16	16	16	16	16	16	16	16	16	16	16	16	16	16	na	na
Chibougamau	1531	4	-66.4833	45.5833	92.16	na	na	14	14	14	14	14	14	14	14	14	14	14	14	14	14	14	14	14	14	14	14	14	14	14	14	14	14	14	14	14	13.5455	13.0909	12.6364	12.1818	11.7273	11.2727	10.8182	10.3636	9.90909	9.45455	9	na	na
Chibougamau	1531	5	-66.4833	45.5833	92.16	na	na	16	15.8571	15.7143	15.5714	15.4286	15.2857	15.1429	15	14.875	14.75	14.625	14.5	14.375	14.25	14.125	14	13.9231	13.8462	13.7692	13.6923	13.6154	13.5385	13.4615	13.3846	13.3077	13.2308	13.1538	13.0769	13	12.9091	12.8182	12.7273	12.6364	12.5455	12.4545	12.3636	12.2727	12.1818	12.0909	12	na	na
Chibougamau	1534	3	-68.3167	47.7	92.16	na	na	16	16	16	16	16	16	16	16	16	16	16	16	16	16	16	16	16	16	16	16	16	16	16	16	16	16	16	16	16	16	16	16	16	16	16	16	16	16	16	16	na	na
Chibougamau	1534	4	-68.3167	47.7	92.16	na	na	14	14	14	14	14	14	14	14	14	14	14	14	14	14	14	14	14	14	14	14	14	14	14	14	14	14	14	14	14	13.8182	13.6364	13.4545	13.2727	13.0909	12.9091	12.7273	12.5455	12.3636	12.1818	12	na	na
Chibougamau	1534	5	-68.3167	47.7	92.16	na	na	15	15	15	15	15	15	15	15	14.875	14.75	14.625	14.5	14.375	14.25	14.125	14	14	14	14	14	14	14	14	14	14	14	14	14	14	14	14	14	14	14	14	14	14	14	14	14	na	na
Chibougamau	1538	3	-65.1167	47.75	92.16	na	na	16	16	16	16	16	16	16	16	16	16	16	16	16	16	16	16	16	16	16	16	16	16	16	16	16	16	16	16	16	16	16	16	16	16	16	16	16	16	16	16	na	na
Chibougamau	1538	4	-65.1167	47.75	92.16	na	na	15	15	15	15	15	15	15	15	15	15	15	15	15	15	15	15	15	15	15	15	15	15	15	15	15	15	15	15	15	14.8182	14.6364	14.4545	14.2727	14.0909	13.9091	13.7273	13.5455	13.3636	13.1818	13	na	na
Chibougamau	1538	5	-65.1167	47.75	92.16	na	na	14	14	14	14	14	14	14	14	14	14	14	14	14	14	14	14	14	14	14	14	14	14	14	14	14	14	14	14	14	14	14	14	14	14	14	14	14	14	14	14	na	na
Chibougamau	3268	3	-90.3667	44.2167	92.16	na	na	16	16	16	16	16	16	16	16	16	16	16	16	16	16	16	16	16	16	16	16	16	16	16	16	16	16	16	16	16	15.9091	15.8182	15.7273	15.6364	15.5455	15.4545	15.3636	15.2727	15.1818	15.0909	15	na	na
Chibougamau	3268	4	-90.3667	44.2167	92.16	na	na	8	8	8	8	8	8	8	8	8	8	8	8	8	8	8	8	7.84615	7.69231	7.53846	7.38462	7.23077	7.07692	6.92308	6.76923	6.61538	6.46154	6.30769	6.15385	6	6	6	6	6	6	6	6	6	6	6	6	na	na
Chibougamau	3268	5	-90.3667	44.2167	92.16	na	na	16	15.7143	15.4286	15.1429	14.8571	14.5714	14.2857	14	14	14	14	14	14	14	14	14	13.9231	13.8462	13.7692	13.6923	13.6154	13.5385	13.4615	13.3846	13.3077	13.2308	13.1538	13.0769	13	12.7273	12.4545	12.1818	11.9091	11.6364	11.3636	11.0909	10.8182	10.5455	10.2727	10	na	na
Chibougamau	4277	3	-88.9833	45.7333	92.16	na	na	16	16	16	16	16	16	16	16	16	16	16	16	16	16	16	16	16	16	16	16	16	16	16	16	16	16	16	16	16	16	16	16	16	16	16	16	16	16	16	16	na	na
Chibougamau	4277	4	-88.9833	45.7333	92.16	na	na	16	16	16	16	16	16	16	16	16	16	16	16	16	16	16	16	16	16	16	16	16	16	16	16	16	16	16	16	16	15.1818	14.3636	13.5455	12.7273	11.9091	11.0909	10.2727	9.45455	8.63636	7.81818	7	na	na
Chibougamau	4277	5	-88.9833	45.7333	92.16	na	na	13	13	13	13	13	13	13	13	13	13	13	13	13	13	13	13	13	13	13	13	13	13	13	13	13	13	13	13	13	13	13	13	13	13	13	13	13	13	13	13	na	na
Chibougamau	4344	3	-90.9333	46.1167	92.16	na	na	14	13.8571	13.7143	13.5714	13.4286	13.2857	13.1429	13	13	13	13	13	13	13	13	13	13	13	13	13	13	13	13	13	13	13	13	13	13	13	13	13	13	13	13	13	13	13	13	13	na	na
Chibougamau	4344	4	-90.9333	46.1167	92.16	na	na	16	16	16	16	16	16	16	16	16	16	16	16	16	16	16	16	15.7692	15.5385	15.3077	15.0769	14.8462	14.6154	14.3846	14.1538	13.9231	13.6923	13.4615	13.2308	13	12.4545	11.9091	11.3636	10.8182	10.2727	9.72727	9.18182	8.63636	8.09091	7.54545	7	na	na
Chibougamau	4344	5	-90.9333	46.1167	92.16	na	na	15	15	15	15	15	15	15	15	15	15	15	15	15	15	15	15	15	15	15	15	15	15	15	15	15	15	15	15	15	14.5455	14.0909	13.6364	13.1818	12.7273	12.2727	11.8182	11.3636	10.9091	10.4545	10	na	na
Chibougamau	4351	3	-84.7833	46.05	92.16	na	na	16	16	16	16	16	16	16	16	16	16	16	16	16	16	16	16	16	16	16	16	16	16	16	16	16	16	16	16	16	15.9091	15.8182	15.7273	15.6364	15.5455	15.4545	15.3636	15.2727	15.1818	15.0909	15	na	na
Chibougamau	4351	4	-84.7833	46.05	92.16	na	na	14	14	14	14	14	14	14	14	14	14	14	14	14	14	14	14	14	14	14	14	14	14	14	14	14	14	14	14	14	14	14	14	14	14	14	14	14	14	14	14	na	na
Chibougamau	4351	5	-84.7833	46.05	92.16	na	na	15	15	15	15	15	15	15	15	15	15	15	15	15	15	15	15	15	15	15	15	15	15	15	15	15	15	15	15	15	15	15	15	15	15	15	15	15	15	15	15	na	na
Chibougamau	4353	3	-91.3	47.7	92.16	na	na	16	16	16	16	16	16	16	16	16	16	16	16	16	16	16	16	16	16	16	16	16	16	16	16	16	16	16	16	16	16	16	16	16	16	16	16	16	16	16	16	na	na
Chibougamau	4353	4	-91.3	47.7	92.16	na	na	14	13.8571	13.7143	13.5714	13.4286	13.2857	13.1429	13	13	13	13	13	13	13	13	13	13	13	13	13	13	13	13	13	13	13	13	13	13	12.5455	12.0909	11.6364	11.1818	10.7273	10.2727	9.81818	9.36364	8.90909	8.45455	8	na	na
Chibougamau	4353	5	-91.3	47.7	92.16	na	na	16	15.8571	15.7143	15.5714	15.4286	15.2857	15.1429	15	15	15	15	15	15	15	15	15	14.9231	14.8462	14.7692	14.6923	14.6154	14.5385	14.4615	14.3846	14.3077	14.2308	14.1538	14.0769	14	14	14	14	14	14	14	14	14	14	14	14	na	na
Chibougamau	4360	3	-68.8	45.5	92.16	na	na	15	15	15	15	15	15	15	15	15	15	15	15	15	15	15	15	15	15	15	15	15	15	15	15	15	15	15	15	15	15	15	15	15	15	15	15	15	15	15	15	na	na
Chibougamau	4360	4	-68.8	45.5	92.16	na	na	15	15	15	15	15	15	15	15	15	15	15	15	15	15	15	15	14.9231	14.8462	14.7692	14.6923	14.6154	14.5385	14.4615	14.3846	14.3077	14.2308	14.1538	14.0769	14	14	14	14	14	14	14	14	14	14	14	14	na	na
Chibougamau	4360	5	-68.8	45.5	92.16	na	na	15	15	15	15	15	15	15	15	15	15	15	15	15	15	15	15	14.8462	14.6923	14.5385	14.3846	14.2308	14.0769	13.9231	13.7692	13.6154	13.4615	13.3077	13.1538	13	12.3636	11.7273	11.0909	10.4545	9.81818	9.18182	8.54545	7.90909	7.27273	6.63636	6	na	na
Chibougamau	6801	3	-53.1167	47.3333	92.16	na	na	13	12.8571	12.7143	12.5714	12.4286	12.2857	12.1429	12	12	12	12	12	12	12	12	12	12	12	12	12	12	12	12	12	12	12	12	12	12	12	12	12	12	12	12	12	12	12	12	12	na	na
Chibougamau	6801	4	-53.1167	47.3333	92.16	na	na	15	15	15	15	15	15	15	15	15	15	15	15	15	15	15	15	15	15	15	15	15	15	15	15	15	15	15	15	15	14.9091	14.8182	14.7273	14.6364	14.5455	14.4545	14.3636	14.2727	14.1818	14.0909	14	na	na
Chibougamau	6801	5	-53.1167	47.3333	92.16	na	na	15	15	15	15	15	15	15	15	15	15	15	15	15	15	15	15	15	15	15	15	15	15	15	15	15	15	15	15	15	15	15	15	15	15	15	15	15	15	15	15	na	na
Chibougamau	6802	3	-58.9167	48.2167	92.16	na	na	16	16	16	16	16	16	16	16	16	16	16	16	16	16	16	16	16	16	16	16	16	16	16	16	16	16	16	16	16	16	16	16	16	16	16	16	16	16	16	16	na	na
Chibougamau	6802	4	-58.9167	48.2167	92.16	na	na	16	16	16	16	16	16	16	16	16	16	16	16	16	16	16	16	15.7692	15.5385	15.3077	15.0769	14.8462	14.6154	14.3846	14.1538	13.9231	13.6923	13.4615	13.2308	13	12.4545	11.9091	11.3636	10.8182	10.2727	9.72727	9.18182	8.63636	8.09091	7.54545	7	na	na
Chibougamau	6802	5	-58.9167	48.2167	92.16	na	na	16	15.8571	15.7143	15.5714	15.4286	15.2857	15.1429	15	15	15	15	15	15	15	15	15	15	15	15	15	15	15	15	15	15	15	15	15	15	14.7273	14.4545	14.1818	13.9091	13.6364	13.3636	13.0909	12.8182	12.5455	12.2727	12	na	na
Chibougamau	6804	3	-56.1	50.9	92.16	na	na	15	15	15	15	15	15	15	15	15	15	15	15	15	15	15	15	15	15	15	15	15	15	15	15	15	15	15	15	15	14.9091	14.8182	14.7273	14.6364	14.5455	14.4545	14.3636	14.2727	14.1818	14.0909	14	na	na
Chibougamau	6804	4	-56.1	50.9	92.16	na	na	16	16	16	16	16	16	16	16	16	16	16	16	16	16	16	16	15.9231	15.8462	15.7692	15.6923	15.6154	15.5385	15.4615	15.3846	15.3077	15.2308	15.1538	15.0769	15	15	15	15	15	15	15	15	15	15	15	15	na	na
Chibougamau	6804	5	-56.1	50.9	92.16	na	na	16	16	16	16	16	16	16	16	16	16	16	16	16	16	16	16	15.8462	15.6923	15.5385	15.3846	15.2308	15.0769	14.9231	14.7692	14.6154	14.4615	14.3077	14.1538	14	13.4545	12.9091	12.3636	11.8182	11.2727	10.7273	10.1818	9.63636	9.09091	8.54545	8	na	na
Chibougamau	6805	3	-60.3833	53.4167	92.16	na	na	16	16	16	16	16	16	16	16	16	16	16	16	16	16	16	16	16	16	16	16	16	16	16	16	16	16	16	16	16	16	16	16	16	16	16	16	16	16	16	16	na	na
Chibougamau	6805	4	-60.3833	53.4167	92.16	na	na	16	16	16	16	16	16	16	16	16	16	16	16	16	16	16	16	16	16	16	16	16	16	16	16	16	16	16	16	16	15.3636	14.7273	14.0909	13.4545	12.8182	12.1818	11.5455	10.9091	10.2727	9.63636	9	na	na
Chibougamau	6805	5	-60.3833	53.4167	92.16	na	na	16	16	16	16	16	16	16	16	16	16	16	16	16	16	16	16	16	16	16	16	16	16	16	16	16	16	16	16	16	16	16	16	16	16	16	16	16	16	16	16	na	na
Chibougamau	6901	3	-77.1667	45.1667	92.16	na	na	8	8	8	8	8	8	8	8	8	8	8	8	8	8	8	8	8	8	8	8	8	8	8	8	8	8	8	8	8	7.90909	7.81818	7.72727	7.63636	7.54545	7.45455	7.36364	7.27273	7.18182	7.09091	7	na	na
Chibougamau	6901	4	-77.1667	45.1667	92.16	na	na	9	9	9	9	9	9	9	9	9	9	9	9	9	9	9	9	9	9	9	9	9	9	9	9	9	9	9	9	9	9	9	9	9	9	9	9	9	9	9	9	na	na
Chibougamau	6901	5	-77.1667	45.1667	92.16	na	na	14	13.8571	13.7143	13.5714	13.4286	13.2857	13.1429	13	13	13	13	13	13	13	13	13	13	13	13	13	13	13	13	13	13	13	13	13	13	12.9091	12.8182	12.7273	12.6364	12.5455	12.4545	12.3636	12.2727	12.1818	12.0909	12	na	na
Chibougamau	6907	3	-81.4167	48.5333	92.16	na	na	15	15	15	15	15	15	15	15	15	15	15	15	15	15	15	15	15	15	15	15	15	15	15	15	15	15	15	15	15	15	15	15	15	15	15	15	15	15	15	15	na	na
Chibougamau	6907	4	-81.4167	48.5333	92.16	na	na	14	14	14	14	14	14	14	14	14	14	14	14	14	14	14	14	14	14	14	14	14	14	14	14	14	14	14	14	14	13.8182	13.6364	13.4545	13.2727	13.0909	12.9091	12.7273	12.5455	12.3636	12.1818	12	na	na
Chibougamau	6907	5	-81.4167	48.5333	92.16	na	na	12	12	12	12	12	12	12	12	12	12	12	12	12	12	12	12	12	12	12	12	12	12	12	12	12	12	12	12	12	12	12	12	12	12	12	12	12	12	12	12	na	na
Chibougamau	6909	3	-85.0833	49.75	92.16	na	na	16	16	16	16	16	16	16	16	16	16	16	16	16	16	16	16	16	16	16	16	16	16	16	16	16	16	16	16	16	16	16	16	16	16	16	16	16	16	16	16	na	na
Chibougamau	6909	4	-85.0833	49.75	92.16	na	na	16	16	16	16	16	16	16	16	16	16	16	16	16	16	16	16	16	16	16	16	16	16	16	16	16	16	16	16	16	15.9091	15.8182	15.7273	15.6364	15.5455	15.4545	15.3636	15.2727	15.1818	15.0909	15	na	na
Chibougamau	6909	5	-85.0833	49.75	92.16	na	na	15	14.8571	14.7143	14.5714	14.4286	14.2857	14.1429	14	14	14	14	14	14	14	14	14	14	14	14	14	14	14	14	14	14	14	14	14	14	14	14	14	14	14	14	14	14	14	14	14	na	na
Chibougamau	6914	3	-85.3333	48.6333	92.16	na	na	16	16	16	16	16	16	16	16	16	16	16	16	16	16	16	16	16	16	16	16	16	16	16	16	16	16	16	16	16	16	16	16	16	16	16	16	16	16	16	16	na	na
Chibougamau	6914	4	-85.3333	48.6333	92.16	na	na	16	15.8571	15.7143	15.5714	15.4286	15.2857	15.1429	15	15	15	15	15	15	15	15	15	15	15	15	15	15	15	15	15	15	15	15	15	15	14.7273	14.4545	14.1818	13.9091	13.6364	13.3636	13.0909	12.8182	12.5455	12.2727	12	na	na
Chibougamau	6914	5	-85.3333	48.6333	92.16	na	na	16	16	16	16	16	16	16	16	16	16	16	16	16	16	16	16	16	16	16	16	16	16	16	16	16	16	16	16	16	16	16	16	16	16	16	16	16	16	16	16	na	na
Chibougamau	6917	3	-90.45	49	92.16	na	na	16	16	16	16	16	16	16	16	16	16	16	16	16	16	16	16	16	16	16	16	16	16	16	16	16	16	16	16	16	16	16	16	16	16	16	16	16	16	16	16	na	na
Chibougamau	6917	4	-90.45	49	92.16	na	na	16	16	16	16	16	16	16	16	16	16	16	16	16	16	16	16	16	16	16	16	16	16	16	16	16	16	16	16	16	15.9091	15.8182	15.7273	15.6364	15.5455	15.4545	15.3636	15.2727	15.1818	15.0909	15	na	na
Chibougamau	6917	5	-90.45	49	92.16	na	na	15	15	15	15	15	15	15	15	15	15	15	15	15	15	15	15	14.9231	14.8462	14.7692	14.6923	14.6154	14.5385	14.4615	14.3846	14.3077	14.2308	14.1538	14.0769	14	13.9091	13.8182	13.7273	13.6364	13.5455	13.4545	13.3636	13.2727	13.1818	13.0909	13	na	na
Chibougamau	6922	3	-91.6667	50.25	92.16	na	na	15	15	15	15	15	15	15	15	15	15	15	15	15	15	15	15	14.9231	14.8462	14.7692	14.6923	14.6154	14.5385	14.4615	14.3846	14.3077	14.2308	14.1538	14.0769	14	14	14	14	14	14	14	14	14	14	14	14	na	na
Chibougamau	6922	4	-91.6667	50.25	92.16	na	na	16	16	16	16	16	16	16	16	16	16	16	16	16	16	16	16	16	16	16	16	16	16	16	16	16	16	16	16	16	15.9091	15.8182	15.7273	15.6364	15.5455	15.4545	15.3636	15.2727	15.1818	15.0909	15	na	na
Chibougamau	6922	5	-91.6667	50.25	92.16	na	na	16	16	16	16	16	16	16	16	16	16	16	16	16	16	16	16	16	16	16	16	16	16	16	16	16	16	16	16	16	16	16	16	16	16	16	16	16	16	16	16	na	na
Chibougamau	6927	3	-94.2833	50.8333	92.16	na	na	14	14	14	14	14	14	14	14	14	14	14	14	14	14	14	14	14	14	14	14	14	14	14	14	14	14	14	14	14	14	14	14	14	14	14	14	14	14	14	14	na	na
Chibougamau	6927	4	-94.2833	50.8333	92.16	na	na	16	16	16	16	16	16	16	16	16	16	16	16	16	16	16	16	15.9231	15.8462	15.7692	15.6923	15.6154	15.5385	15.4615	15.3846	15.3077	15.2308	15.1538	15.0769	15	14.4545	13.9091	13.3636	12.8182	12.2727	11.7273	11.1818	10.6364	10.0909	9.54545	9	na	na
Chibougamau	6927	5	-94.2833	50.8333	92.16	na	na	12	12	12	12	12	12	12	12	12	12	12	12	12	12	12	12	11.9231	11.8462	11.7692	11.6923	11.6154	11.5385	11.4615	11.3846	11.3077	11.2308	11.1538	11.0769	11	10.9091	10.8182	10.7273	10.6364	10.5455	10.4545	10.3636	10.2727	10.1818	10.0909	10	na	na
Chibougamau	6930	3	-93.6667	48.8	92.16	na	na	14	14	14	14	14	14	14	14	14	14	14	14	14	14	14	14	14	14	14	14	14	14	14	14	14	14	14	14	14	14	14	14	14	14	14	14	14	14	14	14	na	na
Chibougamau	6930	4	-93.6667	48.8	92.16	na	na	16	16	16	16	16	16	16	16	16	16	16	16	16	16	16	16	16	16	16	16	16	16	16	16	16	16	16	16	16	15.9091	15.8182	15.7273	15.6364	15.5455	15.4545	15.3636	15.2727	15.1818	15.0909	15	na	na
Chibougamau	6930	5	-93.6667	48.8	92.16	na	na	15	15	15	15	15	15	15	15	15	15	15	15	15	15	15	15	15	15	15	15	15	15	15	15	15	15	15	15	15	15	15	15	15	15	15	15	15	15	15	15	na	na
Chibougamau	6938	3	-80.75	49.35	92.16	na	na	16	16	16	16	16	16	16	16	16	16	16	16	16	16	16	16	16	16	16	16	16	16	16	16	16	16	16	16	16	16	16	16	16	16	16	16	16	16	16	16	na	na
Chibougamau	6938	4	-80.75	49.35	92.16	na	na	16	16	16	16	16	16	16	16	16	16	16	16	16	16	16	16	16	16	16	16	16	16	16	16	16	16	16	16	16	15.7273	15.4545	15.1818	14.9091	14.6364	14.3636	14.0909	13.8182	13.5455	13.2727	13	na	na
Chibougamau	6938	5	-80.75	49.35	92.16	na	na	16	16	16	16	16	16	16	16	16	16	16	16	16	16	16	16	16	16	16	16	16	16	16	16	16	16	16	16	16	16	16	16	16	16	16	16	16	16	16	16	na	na
Chibougamau	6965	3	-101.433	52.4833	92.16	na	na	16	16	16	16	16	16	16	16	16	16	16	16	16	16	16	16	16	16	16	16	16	16	16	16	16	16	16	16	16	16	16	16	16	16	16	16	16	16	16	16	na	na
Chibougamau	6965	4	-101.433	52.4833	92.16	na	na	16	16	16	16	16	16	16	16	16	16	16	16	16	16	16	16	16	16	16	16	16	16	16	16	16	16	16	16	16	16	16	16	16	16	16	16	16	16	16	16	na	na
Chibougamau	6965	5	-101.433	52.4833	92.16	na	na	16	16	16	16	16	16	16	16	15.875	15.75	15.625	15.5	15.375	15.25	15.125	15	14.9231	14.8462	14.7692	14.6923	14.6154	14.5385	14.4615	14.3846	14.3077	14.2308	14.1538	14.0769	14	13.4545	12.9091	12.3636	11.8182	11.2727	10.7273	10.1818	9.63636	9.09091	8.54545	8	na	na
Chibougamau	6967	3	-94.6667	55.5	92.16	na	na	16	16	16	16	16	16	16	16	16	16	16	16	16	16	16	16	16	16	16	16	16	16	16	16	16	16	16	16	16	16	16	16	16	16	16	16	16	16	16	16	na	na
Chibougamau	6967	4	-94.6667	55.5	92.16	na	na	15	14.8571	14.7143	14.5714	14.4286	14.2857	14.1429	14	14	14	14	14	14	14	14	14	13.8462	13.6923	13.5385	13.3846	13.2308	13.0769	12.9231	12.7692	12.6154	12.4615	12.3077	12.1538	12	11.6364	11.2727	10.9091	10.5455	10.1818	9.81818	9.45455	9.09091	8.72727	8.36364	8	na	na
Chibougamau	6967	5	-94.6667	55.5	92.16	na	na	16	16	16	16	16	16	16	16	16	16	16	16	16	16	16	16	16	16	16	16	16	16	16	16	16	16	16	16	16	16	16	16	16	16	16	16	16	16	16	16	na	na
Chibougamau	6970	3	-108.7	56.05	92.16	na	na	15	14.7143	14.4286	14.1429	13.8571	13.5714	13.2857	13	13	13	13	13	13	13	13	13	13	13	13	13	13	13	13	13	13	13	13	13	13	13	13	13	13	13	13	13	13	13	13	13	na	na
Chibougamau	6970	4	-108.7	56.05	92.16	na	na	16	16	16	16	16	16	16	16	16	16	16	16	16	16	16	16	15.9231	15.8462	15.7692	15.6923	15.6154	15.5385	15.4615	15.3846	15.3077	15.2308	15.1538	15.0769	15	14.9091	14.8182	14.7273	14.6364	14.5455	14.4545	14.3636	14.2727	14.1818	14.0909	14	na	na
Chibougamau	6970	5	-108.7	56.05	92.16	na	na	15	15	15	15	15	15	15	15	14.875	14.75	14.625	14.5	14.375	14.25	14.125	14	14	14	14	14	14	14	14	14	14	14	14	14	14	14	14	14	14	14	14	14	14	14	14	14	na	na
Chibougamau	6973	3	-96.3	49.2833	92.16	na	na	15	15	15	15	15	15	15	15	15	15	15	15	15	15	15	15	15	15	15	15	15	15	15	15	15	15	15	15	15	15	15	15	15	15	15	15	15	15	15	15	na	na
Chibougamau	6973	4	-96.3	49.2833	92.16	na	na	11	11	11	11	11	11	11	11	11	11	11	11	11	11	11	11	11	11	11	11	11	11	11	11	11	11	11	11	11	11	11	11	11	11	11	11	11	11	11	11	na	na
Chibougamau	6973	5	-96.3	49.2833	92.16	na	na	15	14.8571	14.7143	14.5714	14.4286	14.2857	14.1429	14	14	14	14	14	14	14	14	14	13.8462	13.6923	13.5385	13.3846	13.2308	13.0769	12.9231	12.7692	12.6154	12.4615	12.3077	12.1538	12	11.5455	11.0909	10.6364	10.1818	9.72727	9.27273	8.81818	8.36364	7.90909	7.45455	7	na	na
Chibougamau	6979	3	-115.25	52.3667	92.16	na	na	16	16	16	16	16	16	16	16	16	16	16	16	16	16	16	16	16	16	16	16	16	16	16	16	16	16	16	16	16	15.8182	15.6364	15.4545	15.2727	15.0909	14.9091	14.7273	14.5455	14.3636	14.1818	14	na	na
Chibougamau	6979	4	-115.25	52.3667	92.16	na	na	15	15	15	15	15	15	15	15	14.875	14.75	14.625	14.5	14.375	14.25	14.125	14	13.9231	13.8462	13.7692	13.6923	13.6154	13.5385	13.4615	13.3846	13.3077	13.2308	13.1538	13.0769	13	12.2727	11.5455	10.8182	10.0909	9.36364	8.63636	7.90909	7.18182	6.45455	5.72727	5	na	na
Chibougamau	6979	5	-115.25	52.3667	92.16	na	na	15	15	15	15	15	15	15	15	14.75	14.5	14.25	14	13.75	13.5	13.25	13	13	13	13	13	13	13	13	13	13	13	13	13	13	12.6364	12.2727	11.9091	11.5455	11.1818	10.8182	10.4545	10.0909	9.72727	9.36364	9	na	na
Chibougamau	6986	3	-121.467	56.6167	92.16	na	na	16	16	16	16	16	16	16	16	16	16	16	16	16	16	16	16	16	16	16	16	16	16	16	16	16	16	16	16	16	15.9091	15.8182	15.7273	15.6364	15.5455	15.4545	15.3636	15.2727	15.1818	15.0909	15	na	na
Chibougamau	6986	4	-121.467	56.6167	92.16	na	na	16	16	16	16	16	16	16	16	16	16	16	16	16	16	16	16	16	16	16	16	16	16	16	16	16	16	16	16	16	16	16	16	16	16	16	16	16	16	16	16	na	na
Chibougamau	6986	5	-121.467	56.6167	92.16	na	na	15	14.8571	14.7143	14.5714	14.4286	14.2857	14.1429	14	13.75	13.5	13.25	13	12.75	12.5	12.25	12	12	12	12	12	12	12	12	12	12	12	12	12	12	11.4545	10.9091	10.3636	9.81818	9.27273	8.72727	8.18182	7.63636	7.09091	6.54545	6	na	na
Chibougamau	7000	3	-135.917	64.5667	92.16	na	na	16	15.8571	15.7143	15.5714	15.4286	15.2857	15.1429	15	15	15	15	15	15	15	15	15	15	15	15	15	15	15	15	15	15	15	15	15	15	14.6364	14.2727	13.9091	13.5455	13.1818	12.8182	12.4545	12.0909	11.7273	11.3636	11	na	na
Chibougamau	7000	4	-135.917	64.5667	92.16	na	na	16	16	16	16	16	16	16	16	16	16	16	16	16	16	16	16	16	16	16	16	16	16	16	16	16	16	16	16	16	15.6364	15.2727	14.9091	14.5455	14.1818	13.8182	13.4545	13.0909	12.7273	12.3636	12	na	na
Chibougamau	7000	5	-135.917	64.5667	92.16	na	na	16	15.8571	15.7143	15.5714	15.4286	15.2857	15.1429	15	15	15	15	15	15	15	15	15	15	15	15	15	15	15	15	15	15	15	15	15	15	14.7273	14.4545	14.1818	13.9091	13.6364	13.3636	13.0909	12.8182	12.5455	12.2727	12	na	na
[truncated: 39 more columns]

## Sheet: gam1.input data
Common garden	Prov	Bloc	MATp	MAPp	GDD5p	Latitude	Longitude	sf1	sf2	sf3	sf4	sf5	Geno_EST.pb	Geno_OUEST.pb	Geno_CENTRE.pb
Mont-Laurier	321	3	2.67225	1214.82	1456.48	46.9333	-72.1	-0.10461	0.167763	-0.128745	-0.00476393	0.130913	0.689667	0.0165	0.293667
Mont-Laurier	321	4	2.67225	1214.82	1456.48	46.9333	-72.1	-0.10461	0.167763	-0.128745	-0.00476393	0.130913	0.719167	0.00916667	0.2715
Mont-Laurier	321	6	2.67225	1214.82	1456.48	46.9333	-72.1	-0.10461	0.167763	-0.128745	-0.00476393	0.130913	0.897833	0.00533333	0.0971667
Mont-Laurier	325	3	-1.13569	945.481	1079.11	50.45	-73.6333	-0.0723146	0.196108	-0.0805757	-0.0958009	0.222292	0.2435	0.0298333	0.726833
Mont-Laurier	325	4	-1.13569	945.481	1079.11	50.45	-73.6333	-0.0723146	0.196108	-0.0805757	-0.0958009	0.222292	0.269	0.00816667	0.723167
Mont-Laurier	325	6	-1.13569	945.481	1079.11	50.45	-73.6333	-0.0723146	0.196108	-0.0805757	-0.0958009	0.222292	0.4225	0.0136667	0.563833
Mont-Laurier	326	3	-0.101573	886.726	1153.18	49.0333	-73.45	-0.0801633	0.20686	-0.0955696	-0.0831708	0.219405	0.242655	0.0218968	0.735452
Mont-Laurier	326	4	-0.101573	886.726	1153.18	49.0333	-73.45	-0.0801633	0.20686	-0.0955696	-0.0831708	0.219405	0.242655	0.0218968	0.735452
Mont-Laurier	326	6	-0.101573	886.726	1153.18	49.0333	-73.45	-0.0801633	0.20686	-0.0955696	-0.0831708	0.219405	0.242655	0.0218968	0.735452
Mont-Laurier	329	3	-1.02816	1302.03	885.348	47.8667	-71.2	-0.122886	0.148037	-0.15585	0.0316404	0.135002	0.5702	0.0082	0.4216
Mont-Laurier	329	4	-1.02816	1302.03	885.348	47.8667	-71.2	-0.122886	0.148037	-0.15585	0.0316404	0.135002	0.700167	0.0175	0.282167
Mont-Laurier	329	6	-1.02816	1302.03	885.348	47.8667	-71.2	-0.122886	0.148037	-0.15585	0.0316404	0.135002	0.497	0.0478333	0.455167
Mont-Laurier	332	3	1.35671	1177.6	1168.88	48.5	-67.1167	-0.172231	-0.00947191	-0.112836	0.156762	-0.10398	0.792167	0.0146667	0.193333
Mont-Laurier	332	4	1.35671	1177.6	1168.88	48.5	-67.1167	-0.172231	-0.00947191	-0.112836	0.156762	-0.10398	0.895	0.005	0.0998333
Mont-Laurier	332	6	1.35671	1177.6	1168.88	48.5	-67.1167	-0.172231	-0.00947191	-0.112836	0.156762	-0.10398	0.8325	0.00983333	0.158
Mont-Laurier	333	3	-0.334503	910.431	1181.79	49.6167	-77.75	0.00946197	0.240706	0.0759462	-0.187983	0.0462627	0.336	0.0191667	0.644667
Mont-Laurier	333	4	-0.334503	910.431	1181.79	49.6167	-77.75	0.00946197	0.240706	0.0759462	-0.187983	0.0462627	0.1604	0.0076	0.8318
Mont-Laurier	333	6	-0.334503	910.431	1181.79	49.6167	-77.75	0.00946197	0.240706	0.0759462	-0.187983	0.0462627	0.4916	0.0098	0.4986
Mont-Laurier	336	3	0.55798	954.774	1285.89	48.3667	-76.95	-0.00765476	0.250503	0.0502578	-0.185826	0.0839393	0.209833	0.025	0.765167
Mont-Laurier	336	4	0.55798	954.774	1285.89	48.3667	-76.95	-0.00765476	0.250503	0.0502578	-0.185826	0.0839393	0.1195	0.0065	0.873667
Mont-Laurier	336	6	0.55798	954.774	1285.89	48.3667	-76.95	-0.00765476	0.250503	0.0502578	-0.185826	0.0839393	0.124	0.0111667	0.864667
Mont-Laurier	338	3	2.09151	891.216	1457.6	47.0833	-76.55	-0.0156218	0.243572	0.0361086	-0.167915	0.0800682	0.296107	0.0129087	0.691004
Mont-Laurier	338	4	2.09151	891.216	1457.6	47.0833	-76.55	-0.0156218	0.243572	0.0361086	-0.167915	0.0800682	0.296107	0.0129087	0.691004
Mont-Laurier	338	6	2.09151	891.216	1457.6	47.0833	-76.55	-0.0156218	0.243572	0.0361086	-0.167915	0.0800682	0.296107	0.0129087	0.691004
Mont-Laurier	342	3	-0.929047	979.506	967.735	50.6667	-68.7667	-0.144636	0.0505093	-0.124715	0.0763806	0.0702135	0.1725	0.0571667	0.770333
Mont-Laurier	342	4	-0.929047	979.506	967.735	50.6667	-68.7667	-0.144636	0.0505093	-0.124715	0.0763806	0.0702135	0.419333	0.00966667	0.571167
Mont-Laurier	342	6	-0.929047	979.506	967.735	50.6667	-68.7667	-0.144636	0.0505093	-0.124715	0.0763806	0.0702135	0.190333	0.0141667	0.795333
Mont-Laurier	345	3	1.9956	1010.89	1318.05	48.9333	-69.1333	-0.152329	0.0726112	-0.158869	0.108585	0.0378891	0.526667	0.0193333	0.453667
Mont-Laurier	345	4	1.9956	1010.89	1318.05	48.9333	-69.1333	-0.152329	0.0726112	-0.158869	0.108585	0.0378891	0.702333	0.00783333	0.289833
Mont-Laurier	345	6	1.9956	1010.89	1318.05	48.9333	-69.1333	-0.152329	0.0726112	-0.158869	0.108585	0.0378891	0.738833	0.008	0.253167
Mont-Laurier	352	3	0.202417	970.514	1176.21	49.6	-71.3	-0.117945	0.147518	-0.146751	0.00814607	0.184143	0.7264	0.0098	0.2636
Mont-Laurier	352	4	0.202417	970.514	1176.21	49.6	-71.3	-0.117945	0.147518	-0.146751	0.00814607	0.184143	0.5445	0.0221667	0.433167
Mont-Laurier	352	6	0.202417	970.514	1176.21	49.6	-71.3	-0.117945	0.147518	-0.146751	0.00814607	0.184143	0.801167	0.0186667	0.18
Mont-Laurier	355	3	1.56419	1011.86	1005.68	49.6333	-63.3667	-0.170831	-0.143679	0.0676608	0.0626852	-0.0712644	0.656167	0.0711667	0.272667
Mont-Laurier	355	4	1.56419	1011.86	1005.68	49.6333	-63.3667	-0.170831	-0.143679	0.0676608	0.0626852	-0.0712644	0.616333	0.0418333	0.341833
Mont-Laurier	355	6	1.56419	1011.86	1005.68	49.6333	-63.3667	-0.170831	-0.143679	0.0676608	0.0626852	-0.0712644	0.6815	0.009	0.309667
Mont-Laurier	369	3	2.40985	1087.67	1208.58	48.8833	-64.65	-0.177241	-0.105222	0.00280146	0.118422	-0.132679	0.6175	0.0463333	0.336
Mont-Laurier	369	4	2.40985	1087.67	1208.58	48.8833	-64.65	-0.177241	-0.105222	0.00280146	0.118422	-0.132679	0.8125	0.005	0.1825
Mont-Laurier	369	6	2.40985	1087.67	1208.58	48.8833	-64.65	-0.177241	-0.105222	0.00280146	0.118422	-0.132679	0.861833	0.0325	0.105833
Mont-Laurier	1329	3	5.74946	1085.45	1682.01	46.05	-62.85	-0.166718	-0.153561	0.0802549	0.0662443	-0.1418	0.844333	0.0425	0.113333
Mont-Laurier	1329	4	5.74946	1085.45	1682.01	46.05	-62.85	-0.166718	-0.153561	0.0802549	0.0662443	-0.1418	0.882333	0.01	0.1075
Mont-Laurier	1329	6	5.74946	1085.45	1682.01	46.05	-62.85	-0.166718	-0.153561	0.0802549	0.0662443	-0.1418	0.505	0.0203333	0.4745
Mont-Laurier	1528	3	3.10193	1203.71	1412.14	46.8333	-67.1667	-0.170356	-0.00916847	-0.114064	0.168356	-0.161196	0.582333	0.0133333	0.404667
Mont-Laurier	1528	4	3.10193	1203.71	1412.14	46.8333	-67.1667	-0.170356	-0.00916847	-0.114064	0.168356	-0.161196	0.746333	0.00966667	0.243667
Mont-Laurier	1528	6	3.10193	1203.71	1412.14	46.8333	-67.1667	-0.170356	-0.00916847	-0.114064	0.168356	-0.161196	0.642667	0.00516667	0.352167
Mont-Laurier	1530	3	5.42786	1558.34	1416.84	45.9333	-60.1667	-0.151939	-0.208805	0.180338	-0.0353049	-0.0202007	0.609667	0.0383333	0.351667
Mont-Laurier	1530	4	5.42786	1558.34	1416.84	45.9333	-60.1667	-0.151939	-0.208805	0.180338	-0.0353049	-0.0202007	0.828333	0.00916667	0.1625
Mont-Laurier	1530	6	5.42786	1558.34	1416.84	45.9333	-60.1667	-0.151939	-0.208805	0.180338	-0.0353049	-0.0202007	0.917	0.011	0.0718333
Mont-Laurier	1531	3	5.07759	1226.9	1613.41	45.5833	-66.4833	-0.164564	-0.0362661	-0.076166	0.150932	-0.19122	0.907667	0.00966667	0.0823333
Mont-Laurier	1531	4	5.07759	1226.9	1613.41	45.5833	-66.4833	-0.164564	-0.0362661	-0.076166	0.150932	-0.19122	0.774167	0.00983333	0.216167
Mont-Laurier	1531	6	5.07759	1226.9	1613.41	45.5833	-66.4833	-0.164564	-0.0362661	-0.076166	0.150932	-0.19122	0.7475	0.011	0.2415
Mont-Laurier	1534	3	2.71553	1072.57	1440.13	47.7	-68.3167	-0.16336	0.039056	-0.150211	0.14997	-0.0695828	0.871	0.0186667	0.1105
Mont-Laurier	1534	4	2.71553	1072.57	1440.13	47.7	-68.3167	-0.16336	0.039056	-0.150211	0.14997	-0.0695828	0.813	0.035	0.152167
Mont-Laurier	1534	6	2.71553	1072.57	1440.13	47.7	-68.3167	-0.16336	0.039056	-0.150211	0.14997	-0.0695828	0.460667	0.00616667	0.533333
Mont-Laurier	1538	3	4.20385	1103.62	1514.65	47.75	-65.1167	-0.178928	-0.0884581	-0.025727	0.144566	-0.175871	0.885833	0.0085	0.105833
Mont-Laurier	1538	4	4.20385	1103.62	1514.65	47.75	-65.1167	-0.178928	-0.0884581	-0.025727	0.144566	-0.175871	0.8995	0.00316667	0.0971667
Mont-Laurier	1538	6	4.20385	1103.62	1514.65	47.75	-65.1167	-0.178928	-0.0884581	-0.025727	0.144566	-0.175871	0.708	0.0163333	0.275833
Mont-Laurier	3268	3	5.62566	819.591	2021.2	44.2167	-90.3667	0.196401	-0.0203375	0.0891155	0.185592	-0.0116938	0.159833	0.0255	0.814833
Mont-Laurier	3268	4	5.62566	819.591	2021.2	44.2167	-90.3667	0.196401	-0.0203375	0.0891155	0.185592	-0.0116938	0.210167	0.0348333	0.754833
Mont-Laurier	3268	6	5.62566	819.591	2021.2	44.2167	-90.3667	0.196401	-0.0203375	0.0891155	0.185592	-0.0116938	0.151333	0.168667	0.680167
Mont-Laurier	4277	3	4.28014	800.571	1722.29	45.7333	-88.9833	0.19865	0.0107449	0.128397	0.188837	-0.0513359	0.0961667	0.0163333	0.8875
Mont-Laurier	4277	4	4.28014	800.571	1722.29	45.7333	-88.9833	0.19865	0.0107449	0.128397	0.188837	-0.0513359	0.291333	0.0106667	0.697833
Mont-Laurier	4277	6	4.28014	800.571	1722.29	45.7333	-88.9833	0.19865	0.0107449	0.128397	0.188837	-0.0513359	0.115	0.00683333	0.878
Mont-Laurier	4344	3	4.54176	844.716	1860.7	46.1167	-90.9333	0.216126	-0.0369808	0.0649757	0.21199	0.0490899	0.215667	0.0131667	0.771167
Mont-Laurier	4344	4	4.54176	844.716	1860.7	46.1167	-90.9333	0.216126	-0.0369808	0.0649757	0.21199	0.0490899	0.370833	0.0155	0.614
Mont-Laurier	4344	6	4.54176	844.716	1860.7	46.1167	-90.9333	0.216126	-0.0369808	0.0649757	0.21199	0.0490899	0.1515	0.0153333	0.833333
Mont-Laurier	4351	3	5.27599	844.832	1747.75	46.05	-84.7833	0.14192	0.120006	0.202006	0.0364599	-0.219497	0.203167	0.0395	0.757333
Mont-Laurier	4351	4	5.27599	844.832	1747.75	46.05	-84.7833	0.14192	0.120006	0.202006	0.0364599	-0.219497	0.2288	0.006	0.7654
Mont-Laurier	4351	6	5.27599	844.832	1747.75	46.05	-84.7833	0.14192	0.120006	0.202006	0.0364599	-0.219497	0.306	0.0135	0.680167
Mont-Laurier	4353	3	2.98703	780.881	1636.29	47.7	-91.3	0.224784	-0.0514947	0.0301544	0.204123	0.103522	0.0856667	0.0131667	0.901333
Mont-Laurier	4353	4	2.98703	780.881	1636.29	47.7	-91.3	0.224784	-0.0514947	0.0301544	0.204123	0.103522	0.0923333	0.068	0.84
Mont-Laurier	4353	6	2.98703	780.881	1636.29	47.7	-91.3	0.224784	-0.0514947	0.0301544	0.204123	0.103522	0.0603333	0.0085	0.9315
Mont-Laurier	4360	3	4.96499	1081.62	1742.28	45.5	-68.8	-0.145693	0.0466767	-0.128122	0.122617	-0.0973317	0.838333	0.00616667	0.155833
Mont-Laurier	4360	4	4.96499	1081.62	1742.28	45.5	-68.8	-0.145693	0.0466767	-0.128122	0.122617	-0.0973317	0.813333	0.0085	0.177667
Mont-Laurier	4360	6	4.96499	1081.62	1742.28	45.5	-68.8	-0.145693	0.0466767	-0.128122	0.122617	-0.0973317	0.669833	0.00433333	0.326
Mont-Laurier	6801	3	4.78295	1353.16	1225.14	47.3333	-53.1167	-0.100013	-0.247533	0.264783	-0.21448	0.224531	0.776167	0.006	0.217
Mont-Laurier	6801	4	4.78295	1353.16	1225.14	47.3333	-53.1167	-0.100013	-0.247533	0.264783	-0.21448	0.224531	0.7835	0.0226667	0.193833
Mont-Laurier	6801	6	4.78295	1353.16	1225.14	47.3333	-53.1167	-0.100013	-0.247533	0.264783	-0.21448	0.224531	0.876833	0.00866667	0.114667
Mont-Laurier	6802	3	4.59527	1353.33	1251.2	48.2167	-58.9167	-0.14831	-0.235794	0.232831	-0.0951365	0.0932984	0.890167	0.00766667	0.102167
Mont-Laurier	6802	4	4.59527	1353.33	1251.2	48.2167	-58.9167	-0.14831	-0.235794	0.232831	-0.0951365	0.0932984	0.764667	0.00816667	0.227
Mont-Laurier	6802	6	4.59527	1353.33	1251.2	48.2167	-58.9167	-0.14831	-0.235794	0.232831	-0.0951365	0.0932984	0.836333	0.0115	0.1525
Mont-Laurier	6804	3	1.97102	970.067	975.101	50.9	-56.1	-0.120903	-0.248498	0.268556	-0.186372	0.233268	0.801167	0.00416667	0.194667
Mont-Laurier	6804	4	1.97102	970.067	975.101	50.9	-56.1	-0.120903	-0.248498	0.268556	-0.186372	0.233268	0.63	0.00833333	0.362
Mont-Laurier	6804	6	1.97102	970.067	975.101	50.9	-56.1	-0.120903	-0.248498	0.268556	-0.186372	0.233268	0.709833	0.0101667	0.279667
Mont-Laurier	6805	3	-0.111033	964.928	996.418	53.4167	-60.3833	-0.131643	-0.188711	0.170695	-0.0960915	0.143928	0.455167	0.0143333	0.530333
Mont-Laurier	6805	4	-0.111033	964.928	996.418	53.4167	-60.3833	-0.131643	-0.188711	0.170695	-0.0960915	0.143928	0.313167	0.0515	0.634833
Mont-Laurier	6805	6	-0.111033	964.928	996.418	53.4167	-60.3833	-0.131643	-0.188711	0.170695	-0.0960915	0.143928	0.625	0.0365	0.3385
Mont-Laurier	6901	3	4.0683	830.685	1668.13	45.1667	-77.1667	-0.00125885	0.215429	0.0563824	-0.138415	0.0104079	0.3315	0.0131667	0.655167
Mont-Laurier	6901	4	4.0683	830.685	1668.13	45.1667	-77.1667	-0.00125885	0.215429	0.0563824	-0.138415	0.0104079	0.3952	0.0104	0.5944
Mont-Laurier	6901	6	4.0683	830.685	1668.13	45.1667	-77.1667	-0.00125885	0.215429	0.0563824	-0.138415	0.0104079	0.1825	0.013	0.804667
Mont-Laurier	6907	3	1.44756	877.417	1426.49	48.5333	-81.4167	0.0845122	0.205719	0.189339	-0.122103	-0.183564	0.1348	0.027	0.8386
Mont-Laurier	6907	4	1.44756	877.417	1426.49	48.5333	-81.4167	0.0845122	0.205719	0.189339	-0.122103	-0.183564	0.1305	0.00933333	0.860167
Mont-Laurier	6907	6	1.44756	877.417	1426.49	48.5333	-81.4167	0.0845122	0.205719	0.189339	-0.122103	-0.183564	0.0735	0.00583333	0.920833
Mont-Laurier	6909	3	0.197377	779.805	1224.11	49.75	-85.0833	0.148531	0.115827	0.19069	0.010217	-0.21463	0.1748	0.076	0.7494
Mont-Laurier	6909	4	0.197377	779.805	1224.11	49.75	-85.0833	0.148531	0.115827	0.19069	0.010217	-0.21463	0.108167	0.00866667	0.883333
Mont-Laurier	6909	6	0.197377	779.805	1224.11	49.75	-85.0833	0.148531	0.115827	0.19069	0.010217	-0.21463	0.095	0.0136667	0.8915
Mont-Laurier	6914	3	0.02569	835.773	1183.24	48.6333	-85.3333	0.155294	0.114056	0.202872	0.0344758	-0.227307	0.0386	0.027	0.9342
Mont-Laurier	6914	4	0.02569	835.773	1183.24	48.6333	-85.3333	0.155294	0.114056	0.202872	0.0344758	-0.227307	0.0661667	0.00983333	0.923667
Mont-Laurier	6914	6	0.02569	835.773	1183.24	48.6333	-85.3333	0.155294	0.114056	0.202872	0.0344758	-0.227307	0.249	0.0114	0.7398
Mont-Laurier	6917	3	0.77235	782.166	1321.5	49	-90.45	0.218761	-0.0343452	0.042655	0.179626	0.0797267	0.069	0.0212	0.9096
Mont-Laurier	6917	4	0.77235	782.166	1321.5	49	-90.45	0.218761	-0.0343452	0.042655	0.179626	0.0797267	0.1535	0.0268333	0.819833
Mont-Laurier	6917	6	0.77235	782.166	1321.5	49	-90.45	0.218761	-0.0343452	0.042655	0.179626	0.0797267	0.201	0.0123333	0.786167
Mont-Laurier	6922	3	1.00942	706.563	1484.82	50.25	-91.6667	0.220022	-0.0673656	-0.0278711	0.13752	0.138463	0.0916	0.0804	0.8282
Mont-Laurier	6922	4	1.00942	706.563	1484.82	50.25	-91.6667	0.220022	-0.0673656	-0.0278711	0.13752	0.138463	0.194	0.011	0.795
Mont-Laurier	6922	6	1.00942	706.563	1484.82	50.25	-91.6667	0.220022	-0.0673656	-0.0278711	0.13752	0.138463	0.0365	0.0101667	0.9535
Mont-Laurier	6927	3	1.10249	629.414	1504.55	50.8333	-94.2833	0.218651	-0.120163	-0.139727	0.0502639	0.176527	0.0372	0.0288	0.9342
Mont-Laurier	6927	4	1.10249	629.414	1504.55	50.8333	-94.2833	0.218651	-0.120163	-0.139727	0.0502639	0.176527	0.0398	0.0148	0.9456
Mont-Laurier	6927	6	1.10249	629.414	1504.55	50.8333	-94.2833	0.218651	-0.120163	-0.139727	0.0502639	0.176527	0.0658333	0.0338333	0.9
Mont-Laurier	6930	3	2.48659	698.275	1645.45	48.8	-93.6667	0.226846	-0.105373	-0.08818	0.12484	0.18429	0.2035	0.0861667	0.710333
Mont-Laurier	6930	4	2.48659	698.275	1645.45	48.8	-93.6667	0.226846	-0.105373	-0.08818	0.12484	0.18429	0.243	0.0111667	0.745667
Mont-Laurier	6930	6	2.48659	698.275	1645.45	48.8	-93.6667	0.226846	-0.105373	-0.08818	0.12484	0.18429	0.0791667	0.0448333	0.8755
Mont-Laurier	6938	3	0.244397	869.803	1269.34	49.35	-80.75	0.0709151	0.213919	0.171026	-0.146168	-0.145359	0.158333	0.0153333	0.826167
Mont-Laurier	6938	4	0.244397	869.803	1269.34	49.35	-80.75	0.0709151	0.213919	0.171026	-0.146168	-0.145359	0.5665	0.0521667	0.3815
Mont-Laurier	6938	6	0.244397	869.803	1269.34	49.35	-80.75	0.0709151	0.213919	0.171026	-0.146168	-0.145359	0.117167	0.00866667	0.874167
Mont-Laurier	6965	3	-2.41334	496.871	1026.49	52.4833	-101.433	0.174336	-0.188772	-0.316391	-0.275295	-0.0793956	0.1364	0.5018	0.3618
Mont-Laurier	6965	4	-2.41334	496.871	1026.49	52.4833	-101.433	0.174336	-0.188772	-0.316391	-0.275295	-0.0793956	0.134167	0.545333	0.320333
Mont-Laurier	6965	6	-2.41334	496.871	1026.49	52.4833	-101.433	0.174336	-0.188772	-0.316391	-0.275295	-0.0793956	0.117833	0.336333	0.545667
Mont-Laurier	6968	3	-0.98192	470.932	1309.53	54.5833	-101	0.168296	-0.184805	-0.313192	-0.288153	-0.0888426	0.0375	0.54625	0.41575
Mont-Laurier	6968	4	-0.98192	470.932	1309.53	54.5833	-101	0.168296	-0.184805	-0.313192	-0.288153	-0.0888426	0.208667	0.544	0.247
Mont-Laurier	6968	6	-0.98192	470.932	1309.53	54.5833	-101	0.168296	-0.184805	-0.313192	-0.288153	-0.0888426	0.109167	0.443833	0.446833
Mont-Laurier	6973	3	2.66833	546.264	1733.33	49.2833	-96.3	0.213945	-0.143629	-0.182606	0.00300941	0.152322	0.153167	0.0335	0.8135
Mont-Laurier	6973	4	2.66833	546.264	1733.33	49.2833	-96.3	0.213945	-0.143629	-0.182606	0.00300941	0.152322	0.0273333	0.017	0.9555
Mont-Laurier	6973	6	2.66833	546.264	1733.33	49.2833	-96.3	0.213945	-0.143629	-0.182606	0.00300941	0.152322	0.083	0.052	0.864833
Mont-Laurier	6979	3	2.29959	658.846	1143.46	52.3667	-115.25	0.0946954	-0.177189	-0.231678	-0.409281	-0.412752	0.0163333	0.942	0.042
Mont-Laurier	6979	4	2.29959	658.846	1143.46	52.3667	-115.25	0.0946954	-0.177189	-0.231678	-0.409281	-0.412752	0.0103333	0.967	0.0226667
Mont-Laurier	6979	6	2.29959	658.846	1143.46	52.3667	-115.25	0.0946954	-0.177189	-0.231678	-0.409281	-0.412752	0.163	0.799833	0.0368333
Chibougamau	321	3	2.67225	1214.82	1456.48	46.9333	-72.1	-0.110299	0.139446	-0.117017	0.0992279	-0.0357447	0.768905	0.0103175	0.220802
Chibougamau	321	4	2.67225	1214.82	1456.48	46.9333	-72.1	-0.110299	0.139446	-0.117017	0.0992279	-0.0357447	0.768905	0.0103175	0.220802
Chibougamau	321	5	2.67225	1214.82	1456.48	46.9333	-72.1	-0.110299	0.139446	-0.117017	0.0992279	-0.0357447	0.768905	0.0103175	0.220802
Chibougamau	325	3	-1.13569	945.481	1079.11	50.45	-73.6333	-0.0801029	0.161821	-0.137865	0.0200528	-0.138291	0.281813	0.0144246	0.703718
Chibougamau	325	4	-1.13569	945.481	1079.11	50.45	-73.6333	-0.0801029	0.161821	-0.137865	0.0200528	-0.138291	0.281813	0.0144246	0.703718
Chibougamau	325	5	-1.13569	945.481	1079.11	50.45	-73.6333	-0.0801029	0.161821	-0.137865	0.0200528	-0.138291	0.281813	0.0144246	0.703718
Chibougamau	326	3	-0.101573	886.726	1153.18	49.0333	-73.45	-0.0876304	0.170246	-0.144019	0.0367789	-0.122865	0.242655	0.0218968	0.735452
Chibougamau	326	4	-0.101573	886.726	1153.18	49.0333	-73.45	-0.0876304	0.170246	-0.144019	0.0367789	-0.122865	0.242655	0.0218968	0.735452
Chibougamau	326	5	-0.101573	886.726	1153.18	49.0333	-73.45	-0.0876304	0.170246	-0.144019	0.0367789	-0.122865	0.242655	0.0218968	0.735452
Chibougamau	329	3	-1.02816	1302.03	885.348	47.8667	-71.2	-0.126953	0.122717	-0.105397	0.140389	-0.021003	0.590202	0.0255714	0.384218
Chibougamau	329	4	-1.02816	1302.03	885.348	47.8667	-71.2	-0.126953	0.122717	-0.105397	0.140389	-0.021003	0.590202	0.0255714	0.384218
Chibougamau	329	5	-1.02816	1302.03	885.348	47.8667	-71.2	-0.126953	0.122717	-0.105397	0.140389	-0.021003	0.590202	0.0255714	0.384218
Chibougamau	332	3	1.35671	1177.6	1168.88	48.5	-67.1167	-0.172684	0.00135851	0.0204881	0.173304	0.103123	0.791417	0.0126786	0.195829
Chibougamau	332	4	1.35671	1177.6	1168.88	48.5	-67.1167	-0.172684	0.00135851	0.0204881	0.173304	0.103123	0.791417	0.0126786	0.195829
Chibougamau	332	5	1.35671	1177.6	1168.88	48.5	-67.1167	-0.172684	0.00135851	0.0204881	0.173304	0.103123	0.791417	0.0126786	0.195829
Chibougamau	333	3	-0.334503	910.431	1181.79	49.6167	-77.75	-0.00413573	0.209416	-0.129933	-0.157761	-0.147262	0.286924	0.0145504	0.698542
Chibougamau	333	4	-0.334503	910.431	1181.79	49.6167	-77.75	-0.00413573	0.209416	-0.129933	-0.157761	-0.147262	0.286924	0.0145504	0.698542
Chibougamau	333	5	-0.334503	910.431	1181.79	49.6167	-77.75	-0.00413573	0.209416	-0.129933	-0.157761	-0.147262	0.286924	0.0145504	0.698542
Chibougamau	336	3	0.55798	954.774	1285.89	48.3667	-76.95	-0.0206549	0.214395	-0.143491	-0.135926	-0.148472	0.219385	0.0119206	0.768675
Chibougamau	336	4	0.55798	954.774	1285.89	48.3667	-76.95	-0.0206549	0.214395	-0.143491	-0.135926	-0.148472	0.219385	0.0119206	0.768675
Chibougamau	336	5	0.55798	954.774	1285.89	48.3667	-76.95	-0.0206549	0.214395	-0.143491	-0.135926	-0.148472	0.219385	0.0119206	0.768675
Chibougamau	338	3	2.09151	891.216	1457.6	47.0833	-76.55	-0.028196	0.208355	-0.141453	-0.117273	-0.124256	0.296107	0.0129087	0.691004
Chibougamau	338	4	2.09151	891.216	1457.6	47.0833	-76.55	-0.028196	0.208355	-0.141453	-0.117273	-0.124256	0.296107	0.0129087	0.691004
Chibougamau	338	5	2.09151	891.216	1457.6	47.0833	-76.55	-0.028196	0.208355	-0.141453	-0.117273	-0.124256	0.296107	0.0129087	0.691004
Chibougamau	342	3	-0.929047	979.506	967.735	50.6667	-68.7667	-0.147307	0.045317	-0.0354216	0.14356	0.00729994	0.47	0.0055	0.5245
Chibougamau	342	4	-0.929047	979.506	967.735	50.6667	-68.7667	-0.147307	0.045317	-0.0354216	0.14356	0.00729994	0.236667	0.0166667	0.747
Chibougamau	342	5	-0.929047	979.506	967.735	50.6667	-68.7667	-0.147307	0.045317	-0.0354216	0.14356	0.00729994	0.3325	0.0055	0.6625
Chibougamau	345	3	1.9956	1010.89	1318.05	48.9333	-69.1333	-0.153991	0.0637991	-0.0483761	0.183316	0.0420958	0.552595	0.0125079	0.434857
Chibougamau	345	4	1.9956	1010.89	1318.05	48.9333	-69.1333	-0.153991	0.0637991	-0.0483761	0.183316	0.0420958	0.552595	0.0125079	0.434857
Chibougamau	345	5	1.9956	1010.89	1318.05	48.9333	-69.1333	-0.153991	0.0637991	-0.0483761	0.183316	0.0420958	0.552595	0.0125079	0.434857
Chibougamau	352	3	0.202417	970.514	1176.21	49.6	-71.3	-0.122333	0.121461	-0.107806	0.124122	-0.0581749	0.695159	0.0206898	0.284147
Chibougamau	352	4	0.202417	970.514	1176.21	49.6	-71.3	-0.122333	0.121461	-0.107806	0.124122	-0.0581749	0.695159	0.0206898	0.284147
Chibougamau	352	5	0.202417	970.514	1176.21	49.6	-71.3	-0.122333	0.121461	-0.107806	0.124122	-0.0581749	0.695159	0.0206898	0.284147
Chibougamau	355	3	1.56419	1011.86	1005.68	49.6333	-63.3667	-0.173644	-0.105807	0.125204	-0.0038961	0.023729	0.614254	0.0365198	0.349226
Chibougamau	355	4	1.56419	1011.86	1005.68	49.6333	-63.3667	-0.173644	-0.105807	0.125204	-0.0038961	0.023729	0.614254	0.0365198	0.349226
Chibougamau	355	5	1.56419	1011.86	1005.68	49.6333	-63.3667	-0.173644	-0.105807	0.125204	-0.0038961	0.023729	0.614254	0.0365198	0.349226
Chibougamau	369	3	2.40985	1087.67	1208.58	48.8833	-64.65	-0.178571	-0.0734631	0.0982881	0.0709719	0.0760564	0.728929	0.0197059	0.251395
Chibougamau	369	4	2.40985	1087.67	1208.58	48.8833	-64.65	-0.178571	-0.0734631	0.0982881	0.0709719	0.0760564	0.728929	0.0197059	0.251395
Chibougamau	369	5	2.40985	1087.67	1208.58	48.8833	-64.65	-0.178571	-0.0734631	0.0982881	0.0709719	0.0760564	0.728929	0.0197059	0.251395
Chibougamau	1329	3	5.74946	1085.45	1682.01	46.05	-62.85	-0.170271	-0.114153	0.13258	-0.0147395	0.0594716	0.706143	0.0195278	0.274349
Chibougamau	1329	4	5.74946	1085.45	1682.01	46.05	-62.85	-0.170271	-0.114153	0.13258	-0.0147395	0.0594716	0.706143	0.0195278	0.274349
Chibougamau	1329	5	5.74946	1085.45	1682.01	46.05	-62.85	-0.170271	-0.114153	0.13258	-0.0147395	0.0594716	0.706143	0.0195278	0.274349
Chibougamau	1528	3	3.10193	1203.71	1412.14	46.8333	-67.1667	-0.171006	0.00204627	0.0211314	0.177491	0.134563	0.678579	0.0094881	0.311937
Chibougamau	1528	4	3.10193	1203.71	1412.14	46.8333	-67.1667	-0.171006	0.00204627	0.0211314	0.177491	0.134563	0.678579	0.0094881	0.311937
Chibougamau	1528	5	3.10193	1203.71	1412.14	46.8333	-67.1667	-0.171006	0.00204627	0.0211314	0.177491	0.134563	0.678579	0.0094881	0.311937
Chibougamau	1530	3	5.42786	1558.34	1416.84	45.9333	-60.1667	-0.158144	-0.163412	0.167189	-0.14048	-0.0306733	0.828036	0.0184206	0.153488
Chibougamau	1530	4	5.42786	1558.34	1416.84	45.9333	-60.1667	-0.158144	-0.163412	0.167189	-0.14048	-0.0306733	0.828036	0.0184206	0.153488
Chibougamau	1530	5	5.42786	1558.34	1416.84	45.9333	-60.1667	-0.158144	-0.163412	0.167189	-0.14048	-0.0306733	0.828036	0.0184206	0.153488
Chibougamau	1531	3	5.07759	1226.9	1613.41	45.5833	-66.4833	-0.166346	-0.0198606	0.0407107	0.139611	0.137596	0.797679	0.0113036	0.191027
Chibougamau	1531	4	5.07759	1226.9	1613.41	45.5833	-66.4833	-0.166346	-0.0198606	0.0407107	0.139611	0.137596	0.797679	0.0113036	0.191027
Chibougamau	1531	5	5.07759	1226.9	1613.41	45.5833	-66.4833	-0.166346	-0.0198606	0.0407107	0.139611	0.137596	0.797679	0.0113036	0.191027
Chibougamau	1534	3	2.71553	1072.57	1440.13	47.7	-68.3167	-0.164182	0.0389268	-0.0188036	0.195844	0.0990797	0.714341	0.0163452	0.269357
Chibougamau	1534	4	2.71553	1072.57	1440.13	47.7	-68.3167	-0.164182	0.0389268	-0.0188036	0.195844	0.0990797	0.714341	0.0163452	0.269357
Chibougamau	1534	5	2.71553	1072.57	1440.13	47.7	-68.3167	-0.164182	0.0389268	-0.0188036	0.195844	0.0990797	0.714341	0.0163452	0.269357
Chibougamau	1538	3	4.20385	1103.62	1514.65	47.75	-65.1167	-0.179783	-0.0596425	0.0862631	0.103509	0.109231	0.764012	0.0118612	0.224155
Chibougamau	1538	4	4.20385	1103.62	1514.65	47.75	-65.1167	-0.179783	-0.0596425	0.0862631	0.103509	0.109231	0.764012	0.0118612	0.224155
Chibougamau	1538	5	4.20385	1103.62	1514.65	47.75	-65.1167	-0.179783	-0.0596425	0.0862631	0.103509	0.109231	0.764012	0.0118612	0.224155
Chibougamau	3268	3	5.62566	819.591	2021.2	44.2167	-90.3667	0.180032	0.0453205	0.142159	-0.0063809	0.230582	0.167384	0.0451388	0.787453
Chibougamau	3268	4	5.62566	819.591	2021.2	44.2167	-90.3667	0.180032	0.0453205	0.142159	-0.0063809	0.230582	0.167384	0.0451388	0.787453
Chibougamau	3268	5	5.62566	819.591	2021.2	44.2167	-90.3667	0.180032	0.0453205	0.142159	-0.0063809	0.230582	0.167384	0.0451388	0.787453
Chibougamau	4277	3	4.28014	800.571	1722.29	45.7333	-88.9833	0.179141	0.076361	0.145844	-0.039311	0.232608	0.119813	0.0222381	0.857952
Chibougamau	4277	4	4.28014	800.571	1722.29	45.7333	-88.9833	0.179141	0.076361	0.145844	-0.039311	0.232608	0.119813	0.0222381	0.857952
Chibougamau	4277	5	4.28014	800.571	1722.29	45.7333	-88.9833	0.179141	0.076361	0.145844	-0.039311	0.232608	0.119813	0.0222381	0.857952
Chibougamau	4344	3	4.54176	844.716	1860.7	46.1167	-90.9333	0.198044	0.0385463	0.166199	0.0336833	0.188837	0.210242	0.0207024	0.769071
Chibougamau	4344	4	4.54176	844.716	1860.7	46.1167	-90.9333	0.198044	0.0385463	0.166199	0.0336833	0.188837	0.210242	0.0207024	0.769071
Chibougamau	4344	5	4.54176	844.716	1860.7	46.1167	-90.9333	0.198044	0.0385463	0.166199	0.0336833	0.188837	0.210242	0.0207024	0.769071
Chibougamau	4351	3	5.27599	844.832	1747.75	46.05	-84.7833	0.12239	0.150174	0.0511211	-0.175531	0.160429	0.187061	0.0283429	0.784592
Chibougamau	4351	4	5.27599	844.832	1747.75	46.05	-84.7833	0.12239	0.150174	0.0511211	-0.175531	0.160429	0.187061	0.0283429	0.784592
Chibougamau	4351	5	5.27599	844.832	1747.75	46.05	-84.7833	0.12239	0.150174	0.0511211	-0.175531	0.160429	0.187061	0.0283429	0.784592
Chibougamau	4353	3	2.98703	780.881	1636.29	47.7	-91.3	0.206899	0.0279519	0.171563	0.069718	0.111724	0.079373	0.0298492	0.890817
Chibougamau	4353	4	2.98703	780.881	1636.29	47.7	-91.3	0.206899	0.0279519	0.171563	0.069718	0.111724	0.079373	0.0298492	0.890817
Chibougamau	4353	5	2.98703	780.881	1636.29	47.7	-91.3	0.206899	0.0279519	0.171563	0.069718	0.111724	0.079373	0.0298492	0.890817
Chibougamau	4360	3	4.96499	1081.62	1742.28	45.5	-68.8	-0.148402	0.0448356	-0.02627	0.162286	0.105469	0.801089	0.0109062	0.188004
Chibougamau	4360	4	4.96499	1081.62	1742.28	45.5	-68.8	-0.148402	0.0448356	-0.02627	0.162286	0.105469	0.801089	0.0109062	0.188004
Chibougamau	4360	5	4.96499	1081.62	1742.28	45.5	-68.8	-0.148402	0.0448356	-0.02627	0.162286	0.105469	0.801089	0.0109062	0.188004
Chibougamau	6801	3	4.78295	1353.16	1225.14	47.3333	-53.1167	-0.111576	-0.216242	0.157046	-0.30738	-0.17424	0.82218	0.0110449	0.166784
Chibougamau	6801	4	4.78295	1353.16	1225.14	47.3333	-53.1167	-0.111576	-0.216242	0.157046	-0.30738	-0.17424	0.82218	0.0110449	0.166784
Chibougamau	6801	5	4.78295	1353.16	1225.14	47.3333	-53.1167	-0.111576	-0.216242	0.157046	-0.30738	-0.17424	0.82218	0.0110449	0.166784
Chibougamau	6802	3	4.59527	1353.33	1251.2	48.2167	-58.9167	-0.155326	-0.18701	0.185179	-0.208004	-0.102523	0.828964	0.0120397	0.159024
Chibougamau	6802	4	4.59527	1353.33	1251.2	48.2167	-58.9167	-0.155326	-0.18701	0.185179	-0.208004	-0.102523	0.828964	0.0120397	0.159024
Chibougamau	6802	5	4.59527	1353.33	1251.2	48.2167	-58.9167	-0.155326	-0.18701	0.185179	-0.208004	-0.102523	0.828964	0.0120397	0.159024
Chibougamau	6804	3	1.97102	970.067	975.101	50.9	-56.1	-0.130716	-0.207956	0.174171	-0.286708	-0.182344	0.751786	0.00737698	0.240861
Chibougamau	6804	4	1.97102	970.067	975.101	50.9	-56.1	-0.130716	-0.207956	0.174171	-0.286708	-0.182344	0.751786	0.00737698	0.240861
Chibougamau	6804	5	1.97102	970.067	975.101	50.9	-56.1	-0.130716	-0.207956	0.174171	-0.286708	-0.182344	0.751786	0.00737698	0.240861
Chibougamau	6805	3	-0.111033	964.928	996.418	53.4167	-60.3833	-0.139374	-0.153731	0.134949	-0.163589	-0.117765	0.498801	0.0264524	0.474676
Chibougamau	6805	4	-0.111033	964.928	996.418	53.4167	-60.3833	-0.139374	-0.153731	0.134949	-0.163589	-0.117765	0.598	0.021	0.380333
Chibougamau	6805	5	-0.111033	964.928	996.418	53.4167	-60.3833	-0.139374	-0.153731	0.134949	-0.163589	-0.117765	0.491167	0.0103333	0.498
Chibougamau	6901	3	4.0683	830.685	1668.13	45.1667	-77.1667	-0.0143315	0.189831	-0.115575	-0.124293	-0.0636142	0.246935	0.021	0.732102
Chibougamau	6901	4	4.0683	830.685	1668.13	45.1667	-77.1667	-0.0143315	0.189831	-0.115575	-0.124293	-0.0636142	0.246935	0.021	0.732102
Chibougamau	6901	5	4.0683	830.685	1668.13	45.1667	-77.1667	-0.0143315	0.189831	-0.115575	-0.124293	-0.0636142	0.246935	0.021	0.732102
Chibougamau	6907	3	1.44756	877.417	1426.49	48.5333	-81.4167	0.0666538	0.200659	-0.0498012	-0.22956	-0.0162778	0.111588	0.0132521	0.875168
Chibougamau	6907	4	1.44756	877.417	1426.49	48.5333	-81.4167	0.0666538	0.200659	-0.0498012	-0.22956	-0.0162778	0.111588	0.0132521	0.875168
Chibougamau	6907	5	1.44756	877.417	1426.49	48.5333	-81.4167	0.0666538	0.200659	-0.0498012	-0.22956	-0.0162778	0.111588	0.0132521	0.875168
Chibougamau	6909	3	0.197377	779.805	1224.11	49.75	-85.0833	0.129904	0.145312	0.0486625	-0.166876	0.077835	0.10482	0.0206857	0.874494
Chibougamau	6909	4	0.197377	779.805	1224.11	49.75	-85.0833	0.129904	0.145312	0.0486625	-0.166876	0.077835	0.10482	0.0206857	0.874494
Chibougamau	6909	5	0.197377	779.805	1224.11	49.75	-85.0833	0.129904	0.145312	0.0486625	-0.166876	0.077835	0.10482	0.0206857	0.874494
Chibougamau	6914	3	0.02569	835.773	1183.24	48.6333	-85.3333	0.135463	0.147496	0.061454	-0.169869	0.118254	0.124845	0.0167479	0.858462
Chibougamau	6914	4	0.02569	835.773	1183.24	48.6333	-85.3333	0.135463	0.147496	0.061454	-0.169869	0.118254	0.124845	0.0167479	0.858462
Chibougamau	6914	5	0.02569	835.773	1183.24	48.6333	-85.3333	0.135463	0.147496	0.061454	-0.169869	0.118254	0.124845	0.0167479	0.858462
Chibougamau	6917	3	0.77235	782.166	1321.5	49	-90.45	0.201027	0.0405965	0.160435	0.0512959	0.0762069	0.145319	0.0201681	0.834412
Chibougamau	6917	4	0.77235	782.166	1321.5	49	-90.45	0.201027	0.0405965	0.160435	0.0512959	0.0762069	0.145319	0.0201681	0.834412
Chibougamau	6917	5	0.77235	782.166	1321.5	49	-90.45	0.201027	0.0405965	0.160435	0.0512959	0.0762069	0.145319	0.0201681	0.834412
Chibougamau	6922	3	1.00942	706.563	1484.82	50.25	-91.6667	0.20615	0.00655951	0.147459	0.106436	-0.0337397	0.102938	0.0323036	0.864741
Chibougamau	6922	4	1.00942	706.563	1484.82	50.25	-91.6667	0.20615	0.00655951	0.147459	0.106436	-0.0337397	0.102938	0.0323036	0.864741
Chibougamau	6922	5	1.00942	706.563	1484.82	50.25	-91.6667	0.20615	0.00655951	0.147459	0.106436	-0.0337397	0.102938	0.0323036	0.864741
Chibougamau	6927	3	1.10249	629.414	1504.55	50.8333	-94.2833	0.211097	-0.0518226	0.112211	0.177741	-0.17159	0.101357	0.0371891	0.861437
Chibougamau	6927	4	1.10249	629.414	1504.55	50.8333	-94.2833	0.211097	-0.0518226	0.112211	0.177741	-0.17159	0.101357	0.0371891	0.861437
Chibougamau	6927	5	1.10249	629.414	1504.55	50.8333	-94.2833	0.211097	-0.0518226	0.112211	0.177741	-0.17159	0.101357	0.0371891	0.861437
Chibougamau	6930	3	2.48659	698.275	1645.45	48.8	-93.6667	0.214683	-0.0282718	0.144806	0.154347	-0.0594641	0.175365	0.0474048	0.777286
Chibougamau	6930	4	2.48659	698.275	1645.45	48.8	-93.6667	0.214683	-0.0282718	0.144806	0.154347	-0.0594641	0.175365	0.0474048	0.777286
Chibougamau	6930	5	2.48659	698.275	1645.45	48.8	-93.6667	0.214683	-0.0282718	0.144806	0.154347	-0.0594641	0.175365	0.0474048	0.777286
Chibougamau	6938	3	0.244397	869.803	1269.34	49.35	-80.75	0.0540107	0.202805	-0.0683422	-0.22269	-0.0553641	0.280667	0.0253413	0.693976
Chibougamau	6938	4	0.244397	869.803	1269.34	49.35	-80.75	0.0540107	0.202805	-0.0683422	-0.22269	-0.0553641	0.280667	0.0253413	0.693976
Chibougamau	6938	5	0.244397	869.803	1269.34	49.35	-80.75	0.0540107	0.202805	-0.0683422	-0.22269	-0.0553641	0.280667	0.0253413	0.693976
Chibougamau	6965	3	-2.41334	496.871	1026.49	52.4833	-101.433	0.181826	-0.173581	-0.0822252	0.172917	-0.3058	0.129059	0.458815	0.412151
Chibougamau	6965	4	-2.41334	496.871	1026.49	52.4833	-101.433	0.181826	-0.173581	-0.0822252	0.172917	-0.3058	0.129059	0.458815	0.412151
Chibougamau	6965	5	-2.41334	496.871	1026.49	52.4833	-101.433	0.181826	-0.173581	-0.0822252	0.172917	-0.3058	0.129059	0.458815	0.412151
Chibougamau	6967	3	-3.34852	491.631	1039.81	55.5	-94.6667	0.180287	-0.0826699	0.0229673	0.144686	-0.273588	0.1155	0.424	0.4605
Chibougamau	6967	4	-3.34852	491.631	1039.81	55.5	-94.6667	0.180287	-0.0826699	0.0229673	0.144686	-0.273588	0.1365	0.53575	0.32775
Chibougamau	6967	5	-3.34852	491.631	1039.81	55.5	-94.6667	0.180287	-0.0826699	0.0229673	0.144686	-0.273588	0.161	0.3315	0.507667
Chibougamau	6970	3	-0.217287	438.333	1301.28	56.05	-108.7	0.145158	-0.25662	-0.27188	0.072299	-0.185729	0.027	0.899167	0.074
Chibougamau	6970	4	-0.217287	438.333	1301.28	56.05	-108.7	0.145158	-0.25662	-0.27188	0.072299	-0.185729	0.0312	0.7584	0.2102
Chibougamau	6970	5	-0.217287	438.333	1301.28	56.05	-108.7	0.145158	-0.25662	-0.27188	0.072299	-0.185729	0.0382	0.8784	0.0834
Chibougamau	6973	3	2.66833	546.264	1733.33	49.2833	-96.3	0.208983	-0.0814236	0.0843597	0.189432	-0.178411	0.263333	0.0396667	0.696833
Chibougamau	6973	4	2.66833	546.264	1733.33	49.2833	-96.3	0.208983	-0.0814236	0.0843597	0.189432	-0.178411	0.09	0.012	0.898
Chibougamau	6973	5	2.66833	546.264	1733.33	49.2833	-96.3	0.208983	-0.0814236	0.0843597	0.189432	-0.178411	0.0258333	0.0278333	0.946333
Chibougamau	6979	3	2.29959	658.846	1143.46	52.3667	-115.25	0.125461	-0.287509	-0.35242	-0.00769406	0.00978999	0.0622653	0.823036	0.114648
Chibougamau	6979	4	2.29959	658.846	1143.46	52.3667	-115.25	0.125461	-0.287509	-0.35242	-0.00769406	0.00978999	0.12575	0.47975	0.3945
Chibougamau	6979	5	2.29959	658.846	1143.46	52.3667	-115.25	0.125461	-0.287509	-0.35242	-0.00769406	0.00978999	0.02225	0.72875	0.24875
Chibougamau	6986	3	1.04067	492.569	1128.68	56.6167	-121.467	0.102964	-0.296718	-0.388853	-0.0852929	0.198772	0.00766667	0.980333	0.0123333
Chibougamau	6986	4	1.04067	492.569	1128.68	56.6167	-121.467	0.102964	-0.296718	-0.388853	-0.0852929	0.198772	0.0195	0.807667	0.172833
Chibougamau	6986	5	1.04067	492.569	1128.68	56.6167	-121.467	0.102964	-0.296718	-0.388853	-0.0852929	0.198772	0.021	0.873	0.106
Chibougamau	7000	3	-6.36536	380.905	548.755	64.5667	-135.917	0.0657901	-0.255857	-0.31749	-0.179762	0.444442	0.014	0.963	0.024
Chibougamau	7000	4	-6.36536	380.905	548.755	64.5667	-135.917	0.0657901	-0.255857	-0.31749	-0.179762	0.444442	0.01625	0.9435	0.04075
Chibougamau	7000	5	-6.36536	380.905	548.755	64.5667	-135.917	0.0657901	-0.255857	-0.31749	-0.179762	0.444442	0.2084	0.7036	0.0876

## Sheet: Figs 2&5 gam1.output table
Common garden	resp	iG	nX	edf	Ref.df	F	pValue	rn	var	R2	aic	bloc	i0	ii	selected.i0	re.sel	R2.inc
Mont-Laurier	NPP1980	1	1	1.76566	2.22934	4.12631	0.0136363	s(GDD5p)	GDD5p	0.112868	-1008.95	0	0	9	1	0	0.112868
Mont-Laurier	NPP1981	1	1	2.93086	3.65592	7.09865	7.74164e-05	s(GDD5p)	GDD5p	0.176095	-887.481	0	0	9	1	0	0.176095
Mont-Laurier	NPP1982	1	1	3.09826	3.85135	7.55624	2.96833e-05	s(GDD5p)	GDD5p	0.185466	-844.905	0	0	9	1	0	0.185466
Mont-Laurier	NPP1983	1	1	2.96707	3.69832	9.49844	2.49778e-06	s(GDD5p)	GDD5p	0.21656	-725.094	0	0	9	1	0	0.21656
Mont-Laurier	NPP1983	1	2	1.00069	1.00137	3.91942	0.0498766	s(sf2)	sf2	0.235772	-727.179	0	1	8	1	0	0.0192126
Mont-Laurier	NPP1984	1	1	3.19498	3.96366	9.36621	1.31678e-06	s(GDD5p)	GDD5p	0.224875	-608.477	0	0	9	1	0	0.224875
Mont-Laurier	NPP1984	1	2	1.00022	1.00043	4.2552	0.0412168	s(sf2)	sf2	0.246172	-610.828	0	1	8	1	0	0.0212978
Mont-Laurier	NPP1985	1	1	3.19995	3.96941	7.69294	1.57661e-05	s(GDD5p)	GDD5p	0.192136	-556.36	0	0	9	1	0	0.192136
Mont-Laurier	NPP1986	1	1	3.41624	4.21932	8.65441	2.35029e-06	s(GDD5p)	GDD5p	0.223076	-510.059	0	0	9	1	0	0.223076
Mont-Laurier	NPP1987	1	1	3.26734	4.04743	7.91302	9.27017e-06	s(GDD5p)	GDD5p	0.199888	-454.287	0	0	9	1	0	0.199888
Mont-Laurier	NPP1988	1	1	3.63681	4.47304	7.17742	1.8798e-05	s(GDD5p)	GDD5p	0.198955	-432.462	0	0	9	1	0	0.198955
Mont-Laurier	NPP1989	1	1	3.84985	4.71748	5.77841	0.000139504	s(GDD5p)	GDD5p	0.185306	-467.681	0	0	9	1	0	0.185306
Mont-Laurier	NPP1989	1	2	2.61303	3.23674	2.83557	0.0370766	s(sf3)	sf3	0.236066	-472.253	0	1	6	1	0	0.0507602
Mont-Laurier	NPP1990	1	1	3.61751	4.45087	5.84007	0.000163052	s(GDD5p)	GDD5p	0.166437	-403.405	0	0	9	1	0	0.166437
Mont-Laurier	NPP1991	1	1	3.57564	4.40275	4.68787	0.00118057	s(GDD5p)	GDD5p	0.148631	-392.056	0	0	9	1	0	0.148631
Mont-Laurier	NPP1991	1	2	2.66352	3.29657	2.77387	0.0407327	s(sf3)	sf3	0.20113	-396.498	0	1	6	1	0	0.0524986
Mont-Laurier	NPP1992	1	1	3.70659	4.55316	3.30701	0.0106364	s(GDD5p)	GDD5p	0.125408	-416.974	0	0	9	1	0	0.125408
Mont-Laurier	NPP1993	1	1	2.99583	3.68474	3.8166	0.00760786	s(sf3)	sf3	0.116286	-400.721	0	0	6	1	0	0.116286
Mont-Laurier	NPP1993	1	2	3.40404	4.18793	2.6887	0.0340633	s(GDD5p)	GDD5p	0.179581	-405.675	0	1	8	1	0	0.0632944
Mont-Laurier	NPP1994	1	1	5.0406	5.9766	2.80523	0.0161658	s(sf4)	sf4	0.123446	-448.257	0	0	5	1	0	0.123446
Mont-Laurier	NPP1995	1	1	3.23807	3.96761	4.71816	0.00145746	s(sf3)	sf3	0.136531	-477.781	0	0	6	1	0	0.136531
Mont-Laurier	NPP1995	1	2	3.5798	4.38626	2.82368	0.0267437	s(GDD5p)	GDD5p	0.20245	-483.115	0	1	8	1	0	0.0659182
Mont-Laurier	NPP1996	1	1	5.07476	6.01317	2.73524	0.0156383	s(sf4)	sf4	0.113799	-471.45	0	0	5	1	0	0.113799
Mont-Laurier	NPP1997	1	1	5.54601	6.55251	3.48891	0.00177014	s(sf3)	sf3	0.157993	-403.158	0	0	6	1	0	0.157993
Mont-Laurier	NPP1998	1	1	2.8594	3.526	4.56805	0.00298705	s(sf3)	sf3	0.134356	-425.087	0	0	6	1	0	0.134356
Mont-Laurier	NPP1999	1	1	2.82568	3.48682	3.59052	0.0118595	s(sf3)	sf3	0.0912814	-434.344	0	0	6	1	0	0.0912814
Mont-Laurier	NPP2000	1	1	5.45157	6.45222	3.14699	0.00409964	s(sf3)	sf3	0.172987	-421.661	0	0	6	1	0	0.172987
Mont-Laurier	NPP2001	1	1	3.0723	3.77389	3.88965	0.00631885	s(sf3)	sf3	0.104744	-452.95	0	0	6	1	0	0.104744
Mont-Laurier	NPP2002	1	1	6.14608	7.17659	3.97631	0.00052093	s(sf3)	sf3	0.182807	-482.131	0	0	6	1	0	0.182807
Mont-Laurier	NPP2003	1	1	6.42349	7.45369	3.42581	0.00175284	s(sf3)	sf3	0.173417	-493.066	0	0	6	1	0	0.173417
Mont-Laurier	NPP2004	1	1	5.99196	7.01898	3.57107	0.00155144	s(sf3)	sf3	0.162435	-453.052	0	0	6	1	0	0.162435
Mont-Laurier	NPP2005	1	1	5.32021	6.31201	3.57602	0.00210203	s(sf3)	sf3	0.149466	-524.37	0	0	6	1	0	0.149466
Mont-Laurier	NPP2006	1	1	3.59197	4.43806	2.42085	0.0493115	s(sf2)	sf2	0.118047	-558.675	0	0	8	1	0	0.118047
Mont-Laurier	NPP2007	1	1	3.02616	3.72095	3.53687	0.00939588	s(sf4)	sf4	0.135533	-486.13	0	0	5	1	0	0.135533
Mont-Laurier	NPP2008	1	1	3.19808	3.92018	3.33082	0.0108372	s(sf4)	sf4	0.114368	-516.987	0	2	0	1	0	0.114368
Mont-Laurier	NPP2008	1	2	3.15592	3.91701	2.62012	0.036139	s(GDD5p)	GDD5p	0.141146	-518.716	0	3	8	1	0	0.0267777
Mont-Laurier	NPP2009	1	1	6.15218	7.18278	3.48784	0.00185813	s(sf3)	sf3	0.170801	-524.402	0	0	6	1	0	0.170801
Mont-Laurier	NPP2009	1	2	4.20002	5.03743	3.20765	0.00958458	s(sf5)	sf5	0.18128	-524.113	0	1	6	1	0	0.0104789
Mont-Laurier	NPP2010	1	1	6.52872	7.55611	4.43764	0.000143266	s(sf3)	sf3	0.208722	-461.521	0	0	6	1	0	0.208722
Mont-Laurier	NPP2010	1	2	3.71501	4.51662	2.49984	0.0489614	s(GDD5p)	GDD5p	0.261988	-465.393	0	1	8	1	0	0.053266
Mont-Laurier	NPP2011	1	1	6.05855	7.08735	5.45869	1.64306e-05	s(sf3)	sf3	0.232589	-497.022	0	0	6	1	0	0.232589
Mont-Laurier	NPP2011	1	2	3.3272	4.03184	2.73592	0.0292203	s(sf4)	sf4	0.28324	-501.724	0	1	5	1	0	0.0506504
Mont-Laurier	NPP2012	1	1	4.64359	5.54823	5.13595	0.000169236	s(sf4)	sf4	0.18136	-483.141	0	0	5	1	0	0.18136
Mont-Laurier	NPP2013	1	1	4.14755	5.00267	4.16537	0.00155993	s(sf4)	sf4	0.13821	-534.152	0	2	0	1	0	0.13821
Mont-Laurier	NPP2013	1	2	3.6897	4.53615	3.4705	0.00831444	s(GDD5p)	GDD5p	0.163745	-537.278	0	3	8	1	0	0.0255352
Mont-Laurier	NPP2014	1	1	4.64323	5.54784	5.4921	8.06804e-05	s(sf4)	sf4	0.192584	-542.26	0	0	5	1	0	0.192584
Mont-Laurier	NPP2014	1	2	3.79489	4.65379	3.72659	0.0049273	s(GDD5p)	GDD5p	0.211158	-544.019	0	1	8	1	0	0.0185734
Mont-Laurier	NPP2015	1	1	6.60532	7.62957	4.00361	0.000425227	s(sf3)	sf3	0.219537	-514.029	0	0	6	1	0	0.219537
Mont-Laurier	NPP2015	1	2	4.43945	5.3274	3.38322	0.00710811	s(GDD5p)	GDD5p	0.3288	-527.029	0	1	8	1	0	0.109263
Mont-Laurier	totalC1981	1	1	2.33727	2.94847	3.84933	0.00999788	s(GDD5p)	GDD5p	0.102488	-707.303	0	0	9	1	0	0.102488
Mont-Laurier	totalC1981	1	2	1.00023	1.00046	4.0773	0.0456151	s(sf5)	sf5	0.125536	-709.539	0	1	7	1	0	0.023048
Mont-Laurier	totalC1982	1	1	2.78708	3.48682	5.58012	0.000848224	s(GDD5p)	GDD5p	0.141491	-603.476	0	0	9	1	0	0.141491
Mont-Laurier	totalC1983	1	1	2.95363	3.68259	7.3338	5.44031e-05	s(GDD5p)	GDD5p	0.17559	-492.432	0	0	9	1	0	0.17559
Mont-Laurier	totalC1984	1	1	3.16459	3.9284	8.606	4.61447e-06	s(GDD5p)	GDD5p	0.209833	-380.561	0	0	9	1	0	0.209833
Mont-Laurier	totalC1985	1	1	3.24781	4.02484	8.63756	3.15121e-06	s(GDD5p)	GDD5p	0.215088	-286.387	0	0	9	1	0	0.215088
Mont-Laurier	totalC1985	1	2	1.00003	1.00006	3.92888	0.0496933	s(sf2)	sf2	0.235241	-288.572	0	1	8	1	0	0.0201532
Mont-Laurier	totalC1986	1	1	3.34538	4.13761	8.90131	1.82846e-06	s(GDD5p)	GDD5p	0.224786	-204.514	0	0	9	1	0	0.224786
Mont-Laurier	totalC1987	1	1	3.35501	4.14871	8.88378	1.85317e-06	s(GDD5p)	GDD5p	0.224531	-129.57	0	0	9	1	0	0.224531
Mont-Laurier	totalC1988	1	1	3.43451	4.24038	8.65466	2.37467e-06	s(GDD5p)	GDD5p	0.223223	-67.5735	0	0	9	1	0	0.223223
Mont-Laurier	totalC1989	1	1	3.53509	4.35614	8.18094	4.30498e-06	s(GDD5p)	GDD5p	0.217585	-25.0141	0	0	9	1	0	0.217585
Mont-Laurier	totalC1990	1	1	3.5693	4.39547	7.88941	6.49222e-06	s(GDD5p)	GDD5p	0.212505	21.9387	0	0	9	1	0	0.212505
Mont-Laurier	totalC1991	1	1	3.58856	4.41761	7.42354	1.33198e-05	s(GDD5p)	GDD5p	0.202874	63.0145	0	0	9	1	0	0.202874
Mont-Laurier	totalC1992	1	1	3.61451	4.44742	6.82588	3.39418e-05	s(GDD5p)	GDD5p	0.190124	94.6542	0	0	9	1	0	0.190124
Mont-Laurier	totalC1993	1	1	3.62267	4.4568	6.45413	6.17727e-05	s(GDD5p)	GDD5p	0.182217	125.187	0	0	9	1	0	0.182217
Mont-Laurier	totalC1994	1	1	3.64647	4.48414	6.04599	0.000117284	s(GDD5p)	GDD5p	0.174151	145.748	0	0	9	1	0	0.174151
Mont-Laurier	totalC1995	1	1	3.68032	4.52301	5.96284	0.000128981	s(GDD5p)	GDD5p	0.17386	162.864	0	0	9	1	0	0.17386
Mont-Laurier	totalC1995	1	2	2.6809	3.3161	2.68929	0.0421276	s(sf3)	sf3	0.224339	158.694	0	1	6	1	0	0.0504787
Mont-Laurier	totalC1996	1	1	3.70024	4.54587	5.57853	0.000240136	s(GDD5p)	GDD5p	0.165429	177.16	0	0	9	1	0	0.165429
Mont-Laurier	totalC1996	1	2	2.67568	3.3099	2.68813	0.0424789	s(sf3)	sf3	0.216618	172.948	0	1	6	1	0	0.0511891
Mont-Laurier	totalC1997	1	1	3.67767	4.51996	5.16795	0.000489861	s(GDD5p)	GDD5p	0.153261	197.33	0	0	9	1	0	0.153261
Mont-Laurier	totalC1997	1	2	2.73696	3.3805	2.87937	0.0318255	s(sf3)	sf3	0.210727	192.384	0	1	6	1	0	0.0574666
Mont-Laurier	totalC1998	1	1	3.66391	4.50416	4.79402	0.000931084	s(GDD5p)	GDD5p	0.142926	213.365	0	0	9	1	0	0.142926
Mont-Laurier	totalC1998	1	2	2.78411	3.43481	3.13508	0.022062	s(sf3)	sf3	0.207326	207.523	0	1	6	1	0	0.0644
Mont-Laurier	totalC1999	1	1	3.64827	4.4862	4.57787	0.00135352	s(GDD5p)	GDD5p	0.136359	227.843	0	0	9	1	0	0.136359
Mont-Laurier	totalC1999	1	2	2.81225	3.46731	3.25949	0.0183688	s(sf3)	sf3	0.204313	221.571	0	1	6	1	0	0.0679538
Mont-Laurier	totalC2000	1	1	3.53397	4.31399	4.4288	0.00210342	s(sf3)	sf3	0.134024	242.269	0	0	6	1	0	0.134024
Mont-Laurier	totalC2000	1	2	3.5026	4.29898	3.27784	0.0126554	s(GDD5p)	GDD5p	0.203293	236.102	0	1	8	1	0	0.0692689
Mont-Laurier	totalC2001	1	1	3.65672	4.45731	4.46507	0.00183106	s(sf3)	sf3	0.138384	253.237	0	0	6	1	0	0.138384
Mont-Laurier	totalC2001	1	2	3.51196	4.30941	3.24831	0.0133368	s(GDD5p)	GDD5p	0.204468	247.462	0	1	8	1	0	0.0660841
Mont-Laurier	totalC2002	1	1	5.28175	6.27082	4.33378	0.000327062	s(sf3)	sf3	0.181972	259.001	0	0	6	1	0	0.181972
Mont-Laurier	totalC2002	1	2	3.52801	4.32744	3.24039	0.0135402	s(GDD5p)	GDD5p	0.204675	257.39	0	1	8	1	0	0.0227036
Mont-Laurier	totalC2003	1	1	5.56591	6.57358	4.35271	0.000236682	s(sf3)	sf3	0.191214	266.624	0	0	6	1	0	0.191214
Mont-Laurier	totalC2003	1	2	3.53813	4.33885	3.23197	0.0137974	s(GDD5p)	GDD5p	0.203851	266.273	0	1	8	1	0	0.0126369
Mont-Laurier	totalC2004	1	1	5.72008	6.73612	4.46322	0.000161987	s(sf3)	sf3	0.19807	276.149	0	0	6	1	0	0.19807
Mont-Laurier	totalC2005	1	1	5.81604	6.83657	4.61881	0.000105616	s(sf3)	sf3	0.20458	281.909	0	0	6	1	0	0.20458
Mont-Laurier	totalC2006	1	1	5.90838	6.93261	4.73734	7.75642e-05	s(sf3)	sf3	0.208725	286.041	0	0	6	1	0	0.208725
Mont-Laurier	totalC2007	1	1	5.99085	7.01784	4.97232	5.25598e-05	s(sf3)	sf3	0.213925	292.253	0	0	6	1	0	0.213925
Mont-Laurier	totalC2008	1	1	6.06105	7.08992	4.99473	4.7206e-05	s(sf3)	sf3	0.216607	298.3	0	0	6	1	0	0.216607
Mont-Laurier	totalC2009	1	1	6.13066	7.16092	5.05381	3.89152e-05	s(sf3)	sf3	0.220513	304.337	0	0	6	1	0	0.220513
Mont-Laurier	totalC2010	1	1	6.21827	7.24958	5.15731	2.83593e-05	s(sf3)	sf3	0.226425	312.551	0	0	6	1	0	0.226425
Mont-Laurier	totalC2011	1	1	6.26925	7.30079	5.29648	1.94574e-05	s(sf3)	sf3	0.232517	319.058	0	0	6	1	0	0.232517
Mont-Laurier	totalC2012	1	1	6.29304	7.32457	5.36249	1.62602e-05	s(sf3)	sf3	0.235417	326.113	0	0	6	1	0	0.235417
Mont-Laurier	totalC2013	1	1	6.32543	7.35684	5.39132	1.48024e-05	s(sf3)	sf3	0.237255	331.798	0	0	6	1	0	0.237255
Mont-Laurier	totalC2014	1	1	6.35402	7.38521	5.46821	1.20009e-05	s(sf3)	sf3	0.240651	336.908	0	0	6	1	0	0.240651
Mont-Laurier	totalC2015	1	1	6.40996	7.44042	5.54822	9.39578e-06	s(sf3)	sf3	0.24491	342.127	0	0	6	1	0	0.24491
Chibougamau	NPP1980	1	1	1.79734	2.21825	9.23512	0.000114099	s(sf1)	sf1	0.17522	-1405.58	0	2	0	1	0	0.17522
Chibougamau	NPP1980	1	2	1.0004	1.00081	5.04814	0.0262594	s(sf3)	sf3	0.188346	-1408.39	0	3	4	1	0	0.0131259
Chibougamau	NPP1981	1	1	2.81573	3.50649	8.21694	2.55095e-05	s(Geno_CENTRE.pb)	Geno_CENTRE.pb	0.245916	-1212.37	0	0	1	1	0	0.245916
Chibougamau	NPP1981	1	2	2.64296	3.31671	4.33835	0.00409195	s(GDD5p)	GDD5p	0.301647	-1220.41	0	1	5	1	0	0.0557305
Chibougamau	NPP1982	1	1	3.09592	3.8641	7.10582	3.92136e-05	s(GDD5p)	GDD5p	0.263374	-1065	0	0	6	1	0	0.263374
Chibougamau	NPP1982	1	2	1.86721	2.33243	3.60889	0.0213378	s(Geno_CENTRE.pb)	Geno_CENTRE.pb	0.309073	-1070.83	0	1	1	1	0	0.0456996
Chibougamau	NPP1983	1	1	3.01178	3.76863	8.373	7.94919e-06	s(GDD5p)	GDD5p	0.291381	-900.833	0	0	6	1	0	0.291381
Chibougamau	NPP1983	1	2	1.00321	1.00619	6.41139	0.012339	s(Geno_CENTRE.pb)	Geno_CENTRE.pb	0.323884	-905.812	0	1	1	1	0	0.0325029
Chibougamau	NPP1984	1	1	3.09879	3.86734	7.39014	2.33497e-05	s(GDD5p)	GDD5p	0.263094	-777.136	0	0	6	1	0	0.263094
Chibougamau	NPP1984	1	2	1.00056	1.00108	9.53913	0.00244891	s(Geno_CENTRE.pb)	Geno_CENTRE.pb	0.312668	-785.175	0	1	1	1	0	0.0495734
Chibougamau	NPP1985	1	1	2.40895	3.06228	6.53169	0.000317811	s(GDD5p)	GDD5p	0.245232	-736.735	0	0	6	1	0	0.245232
Chibougamau	NPP1985	1	2	1.00059	1.00115	6.88712	0.00969252	s(Geno_CENTRE.pb)	Geno_CENTRE.pb	0.283737	-742.151	0	1	1	1	0	0.0385047
Chibougamau	NPP1986	1	1	1.0008	1.0016	8.88796	0.00340235	s(GDD5p)	GDD5p	0.211549	-687.76	0	0	6	1	0	0.211549
Chibougamau	NPP1986	1	2	1.00025	1.0005	4.44016	0.036972	s(Geno_CENTRE.pb)	Geno_CENTRE.pb	0.231474	-690.243	0	1	1	1	0	0.0199249
Chibougamau	NPP1987	1	1	1.00031	1.00061	10.4616	0.00153167	s(GDD5p)	GDD5p	0.24652	-601.353	0	0	6	1	0	0.24652
Chibougamau	NPP1987	1	2	1.00019	1.00039	4.00528	0.0473875	s(Geno_CENTRE.pb)	Geno_CENTRE.pb	0.263202	-603.408	0	1	1	1	0	0.0166821
Chibougamau	NPP1988	1	1	1.00061	1.00122	9.67424	0.0022765	s(Geno_CENTRE.pb)	Geno_CENTRE.pb	0.250293	-584.355	0	0	1	1	0	0.250293
Chibougamau	NPP1989	1	1	1.00045	1.00091	10.2477	0.00170511	s(Geno_CENTRE.pb)	Geno_CENTRE.pb	0.251846	-535.453	0	0	1	1	0	0.251846
Chibougamau	NPP1990	1	1	1.00218	1.00435	7.82443	0.00589411	s(Geno_CENTRE.pb)	Geno_CENTRE.pb	0.204082	-547.761	0	0	1	1	0	0.204082
Chibougamau	NPP1991	1	1	2.02644	2.51195	3.68221	0.0162341	s(sf2)	sf2	0.185347	-525.159	0	0	4	1	0	0.185347
Chibougamau	NPP1992	1	1	1.97382	2.48936	4.08538	0.0163665	s(Geno_CENTRE.pb)	Geno_CENTRE.pb	0.191548	-555.64	0	0	1	1	0	0.191548
Chibougamau	NPP1993	1	1	3.08603	3.82428	4.16374	0.00519359	s(Geno_CENTRE.pb)	Geno_CENTRE.pb	0.124633	-534.35	0	0	1	1	0	0.124633
Chibougamau	NPP1994	1	1	2.40665	3.01865	4.08395	0.0083394	s(Geno_CENTRE.pb)	Geno_CENTRE.pb	0.121732	-537.096	0	0	1	1	0	0.121732
Chibougamau	NPP1995	1	1	2.58063	3.12177	4.54672	0.00406447	s(sf3)	sf3	0.118008	-475.061	0	0	5	1	0	0.118008
Chibougamau	NPP1996	1	1	2.53807	3.07169	4.34987	0.00545286	s(sf3)	sf3	0.127996	-426.498	0	0	5	1	0	0.127996
Chibougamau	NPP1997	1	1	2.79143	3.47722	4.70449	0.00304626	s(Geno_CENTRE.pb)	Geno_CENTRE.pb	0.116859	-449.206	0	0	1	1	0	0.116859
Chibougamau	NPP1998	1	1	2.61993	3.16801	5.21007	0.00167915	s(sf3)	sf3	0.122793	-459.623	0	0	5	1	0	0.122793
Chibougamau	NPP1999	1	1	2.88494	3.47975	8.31183	1.82297e-05	s(sf3)	sf3	0.197733	-458.965	0	0	5	1	0	0.197733
Chibougamau	NPP2000	1	1	2.30983	2.85885	6.96719	0.000238377	s(sf2)	sf2	0.150817	-472.623	0	0	4	1	0	0.150817
Chibougamau	NPP2001	1	1	2.78333	3.36019	6.46602	0.000254781	s(sf3)	sf3	0.167758	-440.378	0	0	5	1	0	0.167758
Chibougamau	NPP2002	1	1	2.81407	3.39635	6.92082	0.000134344	s(sf3)	sf3	0.177785	-431.194	0	0	5	1	0	0.177785
Chibougamau	NPP2003	1	1	2.76544	3.33915	5.52709	0.000905011	s(sf3)	sf3	0.174981	-452.167	0	0	5	1	0	0.174981
Chibougamau	NPP2004	1	1	2.74664	3.31703	5.57445	0.000877603	s(sf3)	sf3	0.184212	-446.578	0	0	5	1	0	0.184212
Chibougamau	NPP2005	1	1	2.66479	3.22077	4.70962	0.00303296	s(sf3)	sf3	0.12728	-429.771	0	0	5	1	0	0.12728
Chibougamau	NPP2006	1	1	2.63764	3.18884	4.6494	0.00341005	s(sf3)	sf3	0.13172	-396.7	0	0	5	1	0	0.13172
Chibougamau	NPP2007	1	1	2.75604	3.3281	5.73529	0.000703749	s(sf3)	sf3	0.164727	-419.045	0	0	5	1	0	0.164727
Chibougamau	NPP2008	1	1	2.87426	3.46718	6.80241	0.000139833	s(sf3)	sf3	0.172839	-437.3	0	0	5	1	0	0.172839
Chibougamau	NPP2009	1	1	2.83634	3.42255	6.92927	0.000126712	s(sf3)	sf3	0.165298	-480.231	0	0	5	1	0	0.165298
Chibougamau	NPP2010	1	1	2.88015	3.47411	6.71461	0.000149875	s(sf3)	sf3	0.144841	-457.319	0	0	5	1	0	0.144841
Chibougamau	NPP2011	1	1	2.88086	3.47495	6.78329	0.000143604	s(sf3)	sf3	0.145858	-450.817	0	0	5	1	0	0.145858
Chibougamau	NPP2012	1	1	2.95617	3.56368	7.16389	7.66574e-05	s(sf3)	sf3	0.156307	-462.899	0	0	5	1	0	0.156307
Chibougamau	NPP2013	1	1	2.95904	3.56705	6.57409	0.000173502	s(sf3)	sf3	0.145408	-455.47	0	0	5	1	0	0.145408
Chibougamau	NPP2014	1	1	2.90224	3.50013	6.983	0.000105915	s(sf3)	sf3	0.150532	-525.239	0	0	5	1	0	0.150532
Chibougamau	NPP2015	1	1	2.90661	3.50527	7.27764	7.07991e-05	s(sf3)	sf3	0.155939	-487.417	0	0	5	1	0	0.155939
Chibougamau	NPP2016	1	1	2.95835	3.56624	7.40761	5.18486e-05	s(sf3)	sf3	0.161597	-515.19	0	0	5	1	0	0.161597

## Sheet: gamm2.input data
Common garden	Year	prevSummerTemp	prevFallTemp	WinterTemp	SpringTemp	SummerTemp	FallTemp	prevSummerSMI	prevFallSMI	Snowfall	SpringSMI	SummerSMI	FallSMI
Mont-Laurier	1976	18.2956	6.6496	-13.4166	2.83857	16.8709	3.53917	81.5528	80.5493	366.293	99.0989	94.9915	97.0967
Mont-Laurier	1977	16.8709	3.53917	-14.0709	5.09783	16.0515	5.36463	94.9915	97.0967	322.192	97.1048	88.2758	97.0433
Mont-Laurier	1978	16.0515	5.36463	-13.8405	2.13183	16.703	3.96697	88.2758	97.0433	283.945	98.4249	82.7723	87.5543
Mont-Laurier	1979	16.703	3.96697	-14.0121	4.28077	16.5228	6.10923	82.7723	87.5543	256.165	99.5186	95.1872	99.4003
Mont-Laurier	1980	16.5228	6.10923	-11.3901	3.78517	16.333	3.23097	95.1872	99.4003	187.818	98.9624	95.736	99.8117
Mont-Laurier	1981	16.333	3.23097	-13.8093	3.61237	16.5702	4.64483	95.736	99.8117	291.282	99.5196	95.0605	99.1357
Mont-Laurier	1982	16.5702	4.64483	-13.4819	2.43903	14.9928	6.22923	95.0605	99.1357	239.029	97.3102	88.419	97.552
Mont-Laurier	1983	14.9928	6.22923	-9.58407	2.6623	17.1634	6.08903	88.419	97.552	269.044	99.8415	82.4985	79.9989
Mont-Laurier	1984	17.1634	6.08903	-11.8951	1.64427	17.0782	5.63177	82.4985	79.9989	281.841	99.1602	97.5738	98.8579
Mont-Laurier	1985	17.0782	5.63177	-11.7207	2.5343	15.9123	5.96597	97.5738	98.8579	293.866	97.7058	95.5067	97.1261
Mont-Laurier	1986	15.9123	5.96597	-12.7946	4.99907	15.4598	4.20807	95.5067	97.1261	256.74	98.7785	97.2252	99.5022
Mont-Laurier	1987	15.4598	4.20807	-10.9997	5.2475	16.7439	4.8433	97.2252	99.5022	196.9	97.3929	98.0809	99.4925
Mont-Laurier	1988	16.7439	4.8433	-10.3395	3.26103	17.1331	5.2619	98.0809	99.4925	266.271	98.9591	93.4083	99.5905
Mont-Laurier	1989	17.1331	5.2619	-12.8059	1.79223	17.0267	5.0679	93.4083	99.5905	251.134	98.8171	85.5129	93.7578
Mont-Laurier	1990	17.0267	5.0679	-13.3347	3.17857	17.1725	5.45107	85.5129	93.7578	281.538	97.4351	95.2055	95.2451
Mont-Laurier	1991	17.1725	5.45107	-11.0382	4.7685	17.4178	5.41753	95.2055	95.2451	290.605	98.6104	87.8141	98.2864
Mont-Laurier	1992	17.4178	5.41753	-13.2956	1.22883	15.4473	4.70357	87.8141	98.2864	322.247	98.4943	96.8124	99.6364
Mont-Laurier	1993	15.4473	4.70357	-13.0802	3.10977	17.537	4.04767	96.8124	99.6364	304.072	99.0758	95.8903	99.3622
Mont-Laurier	1994	17.537	4.04767	-15.6204	2.7652	17.0113	6.48693	95.8903	99.3622	288.949	99.1408	97.5233	99.1976
Mont-Laurier	1995	17.0113	6.48693	-10.1942	3.2595	18.0422	4.40573	97.5233	99.1976	234.777	99.5256	80.2031	82.8257
Mont-Laurier	1996	18.0422	4.40573	-13.6564	1.4744	17.2369	5.26623	80.2031	82.8257	304.612	99.3139	95.2593	94.5238
Mont-Laurier	1997	17.2369	5.26623	-10.29	0.729333	17.2292	4.51933	95.2593	94.5238	365.675	99.551	85.1219	96.276
Mont-Laurier	1998	17.2292	4.51933	-8.5532	6.21027	17.9866	6.88067	85.1219	96.276	213.728	96.8964	93.0903	95.4463
Mont-Laurier	1999	17.9866	6.88067	-9.20087	4.60323	18.2115	7.04547	93.0903	95.4463	283.101	95.0706	90.8921	94.9916
Mont-Laurier	2000	18.2115	7.04547	-10.1447	4.64003	16.3926	6.1394	90.8921	94.9916	222.238	99.3867	97.6709	99.1005
Mont-Laurier	2001	16.3926	6.1394	-12.3045	4.0144	18.0489	7.5841	97.6709	99.1005	271.379	97.204	93.7368	99.4569
Mont-Laurier	2002	18.0489	7.5841	-6.762	2.39393	17.7773	5.79843	93.7368	99.4569	290.863	99.5862	94.755	87.5922
Mont-Laurier	2003	17.7773	5.79843	-13.2713	2.4793	18.0269	6.9954	94.755	87.5922	238.097	99.4122	94.7534	96.5844
Mont-Laurier	2004	18.0269	6.9954	-11.7218	3.9534	16.5794	6.80057	94.7534	96.5844	280.605	99.5549	97.4208	96.0348
Mont-Laurier	2005	16.5794	6.80057	-11.9599	3.39943	19.6595	7.9835	97.4208	96.0348	235.012	98.1864	81.6643	85.1624
Mont-Laurier	2006	19.6595	7.9835	-9.17357	5.25783	18.1369	6.8481	81.6643	85.1624	250.571	99.0006	95.6843	99.6711
Mont-Laurier	2007	18.1369	6.8481	-9.8976	3.71513	17.6992	7.31693	95.6843	99.6711	201.009	97.8721	93.4046	97.7164
Mont-Laurier	2008	17.6992	7.31693	-9.9899	3.2578	17.9629	6.31973	93.4046	97.7164	347.045	97.8688	98.7478	97.5815
Mont-Laurier	2009	17.9629	6.31973	-12.4996	3.8396	17.0215	6.8706	98.7478	97.5815	287.205	99.255	97.6914	94.6302
Mont-Laurier	2010	17.0215	6.8706	-8.2208	7.50303	18.2707	6.67167	97.6914	94.6302	171.968	97.0061	82.2924	98.5128
Mont-Laurier	2011	18.2707	6.67167	-10.6643	3.80483	18.4219	8.71387	82.2924	98.5128	281.314	99.3425	95.4269	95.8203
Mont-Laurier	2012	18.4219	8.71387	-8.5341	6.39847	18.34	6.01987	95.4269	95.8203	238.662	97.0392	81.5024	89.9462
Mont-Laurier	2013	18.34	6.01987	-9.91813	3.98393	17.3125	6.0489	81.5024	89.9462	284.751	99.1186	97.5228	97.4309
Mont-Laurier	2014	17.3125	6.0489	-13.4545	1.6428	17.0985	6.37377	97.5228	97.4309	252.041	99.534	96.1271	98.3818
Mont-Laurier	2015	17.0985	6.37377	-14.4363	2.92327	17.1804	7.2676	96.1271	98.3818	227.228	89.5722	96.7755	96.9548
Chibougamau	1978	13.4589	3.44567	-18.6524	-2.99863	13.8613	0.452	99.0395	99.5998	283.774	99.4002	98.7924	99.8958
Chibougamau	1979	13.8613	0.452	-18.5725	-0.124233	14.3648	2.18637	98.7924	99.8958	310.992	99.8563	98.6877	99.9385
Chibougamau	1980	14.3648	2.18637	-16.5772	-0.3446	14.045	-0.458433	98.6877	99.9385	288.308	98.2056	97.1185	99.2105
Chibougamau	1981	14.045	-0.458433	-17.6596	-0.787633	14.915	2.57253	97.1185	99.2105	292.692	99.4844	93.0554	98.5125
Chibougamau	1982	14.915	2.57253	-18.235	-2.13957	12.9192	3.19337	93.0554	98.5125	282.422	99.2275	98.3902	99.6141
Chibougamau	1983	12.9192	3.19337	-15.3994	-1.50937	15.1758	3.06077	98.3902	99.6141	327.489	99.9334	91.0207	99.5047
Chibougamau	1984	15.1758	3.06077	-17.6393	-1.69883	14.836	2.3006	91.0207	99.5047	285.735	99.3418	97.9792	99.3501
Chibougamau	1985	14.836	2.3006	-17.5591	-3.31587	13.5021	1.96423	97.9792	99.3501	292.186	99.7862	97.8569	98.5571
Chibougamau	1986	13.5021	1.96423	-19.5115	-0.1787	12.5012	-0.473067	97.8569	98.5571	362.408	99.0262	97.7237	99.9271
Chibougamau	1987	12.5012	-0.473067	-16.4494	0.908533	14.5515	1.83547	97.7237	99.9271	228.162	98.4611	98.1662	99.5834
Chibougamau	1988	14.5515	1.83547	-16.5977	-0.718667	14.2929	1.87707	98.1662	99.5834	321.333	99.4548	96.8522	99.9158
Chibougamau	1989	14.2929	1.87707	-19.1841	-2.42163	14.4399	1.46643	96.8522	99.9158	360.318	99.4222	98.0235	99.4283
Chibougamau	1990	14.4399	1.46643	-19.7165	-1.78057	14.8795	1.30323	98.0235	99.4283	332.932	99.5845	97.4713	99.7967
Chibougamau	1991	14.8795	1.30323	-17.8082	-0.5344	15.0258	1.96647	97.4713	99.7967	291.581	99.7892	94.9793	99.8875
Chibougamau	1992	15.0258	1.96647	-19.4377	-2.9286	12.8229	1.6311	94.9793	99.8875	365.73	99.2417	97.1773	99.8428
Chibougamau	1993	12.8229	1.6311	-18.8436	-0.942933	15.7233	-0.0625333	97.1773	99.8428	308.343	99.7465	98.664	99.8933
Chibougamau	1994	15.7233	-0.0625333	-21.0724	-2.20277	14.7817	3.9666	98.664	99.8933	287.98	99.4497	99.0105	99.6414
Chibougamau	1995	14.7817	3.9666	-14.9942	-1.98667	15.7377	1.48017	99.0105	99.6414	432.728	99.8916	91.0016	97.166
Chibougamau	1996	15.7377	1.48017	-18.9605	-2.83767	14.9793	2.0208	91.0016	97.166	364.465	99.8411	95.6585	99.4868
Chibougamau	1997	14.9793	2.0208	-16.643	-4.14523	14.4074	1.77687	95.6585	99.4868	325.12	99.7949	98.5097	99.8204
Chibougamau	1998	14.4074	1.77687	-13.4184	1.1933	15.1242	2.8411	98.5097	99.8204	304.653	98.6672	96.7651	98.9615
Chibougamau	1999	15.1242	2.8411	-15.7571	0.00236667	15.3088	3.23077	96.7651	98.9615	380.391	98.8087	98.0293	97.1063
Chibougamau	2000	15.3088	3.23077	-16.0899	-0.100133	13.3985	2.7864	98.0293	97.1063	272.668	99.6195	98.7309	99.5928
Chibougamau	2001	13.3985	2.7864	-17.7827	0.0848333	15.2554	4.0179	98.7309	99.5928	297.209	97.7078	94.3448	98.2637
Chibougamau	2002	15.2554	4.0179	-14.4008	-3.66557	14.3964	0.9288	94.3448	98.2637	430.53	99.8795	96.2682	97.6722
Chibougamau	2003	14.3964	0.9288	-18.4833	-3.47727	14.5606	3.27033	96.2682	97.6722	290.357	98.8104	95.8115	98.8603
Chibougamau	2004	14.5606	3.27033	-17.3743	-2.9944	13.3445	3.1704	95.8115	98.8603	368.57	99.9025	97.0004	99.0824
Chibougamau	2005	13.3445	3.1704	-19.1561	-0.589233	15.6751	3.73143	97.0004	99.0824	248.363	99.188	87.7434	93.25
Chibougamau	2006	15.6751	3.73143	-15.7201	1.62827	14.8029	3.0496	87.7434	93.25	257.54	98.3685	86.9107	95.2735
Chibougamau	2007	14.8029	3.0496	-15.9572	-1.22157	13.9499	3.0013	86.9107	95.2735	279.692	98.124	96.0043	99.5137
Chibougamau	2008	13.9499	3.0013	-16.5685	-2.28997	15.1203	3.28373	96.0043	99.5137	321.931	99.514	98.9412	98.6847
Chibougamau	2009	15.1203	3.28373	-18.7755	-2.58907	14.7028	3.857	98.9412	98.6847	326.218	99.7892	96.449	99.1867
Chibougamau	2010	14.7028	3.857	-12.1435	1.70103	15.0366	2.78107	96.449	99.1867	262.111	98.6257	92.5026	99.657
Chibougamau	2011	15.0366	2.78107	-15.7751	-1.64643	15.0967	4.80423	92.5026	99.657	321.676	99.673	98.1621	98.844
Chibougamau	2012	15.0967	4.80423	-15.4451	1.15	15.8716	3.82533	98.1621	98.844	254.201	99.3642	97.8536	99.6752
Chibougamau	2013	15.8716	3.82533	-15.4903	0.604333	14.6902	3.23757	97.8536	99.6752	367.884	99.2421	95.908	99.2416
Chibougamau	2014	14.6902	3.23757	-19.2879	-3.68243	15.6835	2.22977	95.908	99.2416	322.751	99.3924	97.0093	99.2836
Chibougamau	2015	15.6835	2.22977	-20.3546	-2.35073	15.4306	4.40153	97.0093	99.2836	266.095	81.8985	98.7266	99.2997
Chibougamau	2016	15.4306	4.40153	-12.6926	-2.89223	14.2386	2.90477	98.7266	99.2997	528.48	99.3947	97.5749	99.9139

## Sheet: Fig 3 gamm2.output table
Common garden	Prov	xVar	Value	Std.Error	DF	tvalue	p-value	var
Mont-Laurier	Prov321	(Intercept)	-0.117461	0.173586	99	-0.676675	0.50019	X(Intercept)
Mont-Laurier	Prov321	prevSummerTemp	-0.0129286	0.00230192	99	-5.61642	1.78978e-07	XprevSummerTemp
Mont-Laurier	Prov321	prevFallTemp	-0.000193254	0.00185324	99	-0.104279	0.917159	XprevFallTemp
Mont-Laurier	Prov321	WinterTemp	0.00575445	0.00112632	99	5.10907	1.57597e-06	XWinterTemp
Mont-Laurier	Prov321	SpringTemp	-0.00304117	0.00121442	99	-2.50422	0.0139061	XSpringTemp
Mont-Laurier	Prov321	SummerTemp	-0.00815967	0.00231445	99	-3.52554	0.000641865	XSummerTemp
Mont-Laurier	Prov321	FallTemp	0.00117218	0.00199397	99	0.587865	0.557962	XFallTemp
Mont-Laurier	Prov321	prevSummerSMI	0.0012153	0.000380881	99	3.19077	0.00190136	XprevSummerSMI
Mont-Laurier	Prov321	prevFallSMI	-0.0012586	0.000435346	99	-2.89103	0.00471981	XprevFallSMI
Mont-Laurier	Prov321	Snowfall	3.85073e-05	3.52998e-05	99	1.09087	0.27798	XSnowfall
Mont-Laurier	Prov321	SpringSMI	-0.00135831	0.000922493	99	-1.47244	0.144075	XSpringSMI
Mont-Laurier	Prov321	SummerSMI	0.000461104	0.00036423	99	1.26597	0.208495	XSummerSMI
Mont-Laurier	Prov321	FallSMI	0.000599017	0.000416414	99	1.43851	0.153443	XFallSMI
Mont-Laurier	Prov321	totalC:as.factor(Bloc)3	0.48794	0.0876001	99	5.57008	2.19211e-07	XtotalC:as.factor(Bloc)3
Mont-Laurier	Prov321	totalC:as.factor(Bloc)4	0.386198	0.0688054	99	5.61291	1.81752e-07	XtotalC:as.factor(Bloc)4
Mont-Laurier	Prov321	totalC:as.factor(Bloc)6	0.330588	0.0578681	99	5.71279	1.17105e-07	XtotalC:as.factor(Bloc)6
Mont-Laurier	Prov321	s(Year):as.factor(Bloc)3Fx1	1.80064	0.350813	99	5.13276	1.42701e-06	Xs(Year):as.factor(Bloc)3Fx1
Mont-Laurier	Prov321	s(Year):as.factor(Bloc)4Fx1	1.60913	0.301585	99	5.33559	6.04202e-07	Xs(Year):as.factor(Bloc)4Fx1
Mont-Laurier	Prov321	s(Year):as.factor(Bloc)6Fx1	1.62394	0.293685	99	5.52952	2.61623e-07	Xs(Year):as.factor(Bloc)6Fx1
Mont-Laurier	Prov325	(Intercept)	0.12439	0.197014	99	0.631374	0.529251	X(Intercept)
Mont-Laurier	Prov325	prevSummerTemp	-0.0112924	0.00303395	99	-3.72201	0.000328346	XprevSummerTemp
Mont-Laurier	Prov325	prevFallTemp	-0.00139131	0.00240838	99	-0.577698	0.56478	XprevFallTemp
Mont-Laurier	Prov325	WinterTemp	0.00496014	0.00144136	99	3.4413	0.000849301	XWinterTemp
Mont-Laurier	Prov325	SpringTemp	-0.00303372	0.00157123	99	-1.93079	0.0563695	XSpringTemp
Mont-Laurier	Prov325	SummerTemp	-0.00518765	0.00299153	99	-1.73411	0.0860112	XSummerTemp
Mont-Laurier	Prov325	FallTemp	0.000127282	0.00251316	99	0.050646	0.95971	XFallTemp
Mont-Laurier	Prov325	prevSummerSMI	-0.000229248	0.000482053	99	-0.475566	0.635431	XprevSummerSMI
Mont-Laurier	Prov325	prevFallSMI	2.41893e-05	0.000555417	99	0.0435516	0.96535	XprevFallSMI
Mont-Laurier	Prov325	Snowfall	1.86892e-05	4.45972e-05	99	0.419067	0.676075	XSnowfall
Mont-Laurier	Prov325	SpringSMI	-0.000860166	0.00114791	99	-0.749332	0.455434	XSpringSMI
Mont-Laurier	Prov325	SummerSMI	-0.00116857	0.000466008	99	-2.50762	0.0137812	XSummerSMI
Mont-Laurier	Prov325	FallSMI	0.00204236	0.000549816	99	3.71463	0.000336857	XFallSMI
Mont-Laurier	Prov325	totalC:as.factor(Bloc)3	0.174973	0.0519835	99	3.36593	0.00108697	XtotalC:as.factor(Bloc)3
Mont-Laurier	Prov325	totalC:as.factor(Bloc)4	0.170264	0.0499694	99	3.40737	0.000949498	XtotalC:as.factor(Bloc)4
Mont-Laurier	Prov325	totalC:as.factor(Bloc)6	0.21345	0.0705791	99	3.02426	0.00317465	XtotalC:as.factor(Bloc)6
Mont-Laurier	Prov325	s(Year):as.factor(Bloc)3Fx1	0.905522	0.311599	99	2.90605	0.00451622	Xs(Year):as.factor(Bloc)3Fx1
Mont-Laurier	Prov325	s(Year):as.factor(Bloc)4Fx1	0.862881	0.299044	99	2.88547	0.00479738	Xs(Year):as.factor(Bloc)4Fx1
Mont-Laurier	Prov325	s(Year):as.factor(Bloc)6Fx1	0.810454	0.297571	99	2.72356	0.00763471	Xs(Year):as.factor(Bloc)6Fx1
Mont-Laurier	Prov326	(Intercept)	-0.103028	0.187787	99	-0.548643	0.584486	X(Intercept)
Mont-Laurier	Prov326	prevSummerTemp	-0.00835856	0.00268373	99	-3.11453	0.00240995	XprevSummerTemp
Mont-Laurier	Prov326	prevFallTemp	-0.00320496	0.00209519	99	-1.52968	0.129285	XprevFallTemp
Mont-Laurier	Prov326	WinterTemp	0.004995	0.00125136	99	3.99165	0.000126016	XWinterTemp
Mont-Laurier	Prov326	SpringTemp	-0.00303262	0.00133691	99	-2.26838	0.0254774	XSpringTemp
Mont-Laurier	Prov326	SummerTemp	-0.00620147	0.00259939	99	-2.38574	0.0189469	XSummerTemp
Mont-Laurier	Prov326	FallTemp	-0.000765084	0.00222888	99	-0.34326	0.732131	XFallTemp
Mont-Laurier	Prov326	prevSummerSMI	0.000232749	0.000421277	99	0.552485	0.581862	XprevSummerSMI
Mont-Laurier	Prov326	prevFallSMI	-0.000361545	0.000501004	99	-0.72164	0.472217	XprevFallSMI
Mont-Laurier	Prov326	Snowfall	1.44122e-05	3.68355e-05	99	0.391258	0.696448	XSnowfall
Mont-Laurier	Prov326	SpringSMI	-0.00127131	0.000979482	99	-1.29794	0.197323	XSpringSMI
Mont-Laurier	Prov326	SummerSMI	-7.81383e-05	0.000412787	99	-0.189294	0.85025	XSummerSMI
Mont-Laurier	Prov326	FallSMI	0.00088042	0.000465181	99	1.89264	0.0613268	XFallSMI
Mont-Laurier	Prov326	totalC:as.factor(Bloc)3	0.346639	0.0737916	99	4.69754	8.49779e-06	XtotalC:as.factor(Bloc)3
Mont-Laurier	Prov326	totalC:as.factor(Bloc)4	0.317002	0.0661713	99	4.79062	5.84436e-06	XtotalC:as.factor(Bloc)4
Mont-Laurier	Prov326	totalC:as.factor(Bloc)6	0.334091	0.0696122	99	4.79933	5.64214e-06	XtotalC:as.factor(Bloc)6
Mont-Laurier	Prov326	s(Year):as.factor(Bloc)3Fx1	1.43511	0.324229	99	4.42623	2.47033e-05	Xs(Year):as.factor(Bloc)3Fx1
Mont-Laurier	Prov326	s(Year):as.factor(Bloc)4Fx1	1.46486	0.327664	99	4.47061	2.07989e-05	Xs(Year):as.factor(Bloc)4Fx1
Mont-Laurier	Prov326	s(Year):as.factor(Bloc)6Fx1	1.56626	0.352894	99	4.43833	2.35737e-05	Xs(Year):as.factor(Bloc)6Fx1
Mont-Laurier	Prov329	(Intercept)	-0.24063	0.16938	99	-1.42065	0.15856	X(Intercept)
Mont-Laurier	Prov329	prevSummerTemp	-0.0104869	0.00212985	99	-4.92378	3.39729e-06	XprevSummerTemp
Mont-Laurier	Prov329	prevFallTemp	6.41416e-05	0.00170474	99	0.0376255	0.970062	XprevFallTemp
Mont-Laurier	Prov329	WinterTemp	0.00395935	0.0010195	99	3.8836	0.00018591	XWinterTemp
Mont-Laurier	Prov329	SpringTemp	-0.00224568	0.0011057	99	-2.03101	0.0449349	XSpringTemp
Mont-Laurier	Prov329	SummerTemp	-0.0104277	0.00206983	99	-5.03797	2.11994e-06	XSummerTemp
Mont-Laurier	Prov329	FallTemp	0.000275605	0.00183362	99	0.150306	0.880829	XFallTemp
Mont-Laurier	Prov329	prevSummerSMI	0.000216863	0.000350499	99	0.618726	0.537518	XprevSummerSMI
Mont-Laurier	Prov329	prevFallSMI	-0.000698662	0.000406915	99	-1.71697	0.0891109	XprevFallSMI
Mont-Laurier	Prov329	Snowfall	1.8103e-05	3.18888e-05	99	0.567691	0.57153	XSnowfall
Mont-Laurier	Prov329	SpringSMI	-0.00207912	0.000838753	99	-2.47882	0.0148723	XSpringSMI
Mont-Laurier	Prov329	SummerSMI	-0.000240489	0.000328687	99	-0.731666	0.466101	XSummerSMI
Mont-Laurier	Prov329	FallSMI	0.00110745	0.000384667	99	2.87898	0.00488926	XFallSMI
Mont-Laurier	Prov329	totalC:as.factor(Bloc)3	0.472797	0.0647745	99	7.29914	7.36044e-11	XtotalC:as.factor(Bloc)3
Mont-Laurier	Prov329	totalC:as.factor(Bloc)4	0.557983	0.0779258	99	7.16044	1.43571e-10	XtotalC:as.factor(Bloc)4
Mont-Laurier	Prov329	totalC:as.factor(Bloc)6	0.587765	0.0831482	99	7.06888	2.2272e-10	XtotalC:as.factor(Bloc)6
Mont-Laurier	Prov329	s(Year):as.factor(Bloc)3Fx1	2.50166	0.368797	99	6.7833	8.66464e-10	Xs(Year):as.factor(Bloc)3Fx1
Mont-Laurier	Prov329	s(Year):as.factor(Bloc)4Fx1	2.56854	0.383562	99	6.69655	1.30442e-09	Xs(Year):as.factor(Bloc)4Fx1
Mont-Laurier	Prov329	s(Year):as.factor(Bloc)6Fx1	2.47335	0.369275	99	6.69786	1.29641e-09	Xs(Year):as.factor(Bloc)6Fx1
Mont-Laurier	Prov332	(Intercept)	-0.661291	0.191373	99	-3.45552	0.000810346	X(Intercept)
Mont-Laurier	Prov332	prevSummerTemp	-0.0103101	0.00257598	99	-4.0024	0.000121188	XprevSummerTemp
Mont-Laurier	Prov332	prevFallTemp	-0.000281239	0.00203027	99	-0.138523	0.890108	XprevFallTemp
Mont-Laurier	Prov332	WinterTemp	0.00284084	0.00120255	99	2.36234	0.0201161	XWinterTemp
Mont-Laurier	Prov332	SpringTemp	-0.00251035	0.00128247	99	-1.95742	0.0531134	XSpringTemp
Mont-Laurier	Prov332	SummerTemp	-0.00779162	0.00249994	99	-3.11673	0.00239368	XSummerTemp
Mont-Laurier	Prov332	FallTemp	-5.46959e-06	0.00218265	99	-0.00250594	0.998006	XFallTemp
Mont-Laurier	Prov332	prevSummerSMI	0.000860953	0.000416732	99	2.06596	0.0414439	XprevSummerSMI
Mont-Laurier	Prov332	prevFallSMI	-0.00108969	0.000497257	99	-2.19139	0.0307683	XprevFallSMI
Mont-Laurier	Prov332	Snowfall	8.09911e-06	3.57672e-05	99	0.22644	0.821326	XSnowfall
Mont-Laurier	Prov332	SpringSMI	-0.00135312	0.000982901	99	-1.37666	0.171723	XSpringSMI
Mont-Laurier	Prov332	SummerSMI	0.000276914	0.000410233	99	0.675016	0.501239	XSummerSMI
Mont-Laurier	Prov332	FallSMI	0.000571518	0.000467728	99	1.2219	0.224646	XFallSMI
Mont-Laurier	Prov332	totalC:as.factor(Bloc)3	0.674192	0.0885812	99	7.61101	1.61884e-11	XtotalC:as.factor(Bloc)3
Mont-Laurier	Prov332	totalC:as.factor(Bloc)4	0.732613	0.0973893	99	7.52251	2.49184e-11	XtotalC:as.factor(Bloc)4
Mont-Laurier	Prov332	totalC:as.factor(Bloc)6	0.556947	0.0717565	99	7.76163	7.74954e-12	XtotalC:as.factor(Bloc)6
Mont-Laurier	Prov332	s(Year):as.factor(Bloc)3Fx1	3.23391	0.443179	99	7.29707	7.43413e-11	Xs(Year):as.factor(Bloc)3Fx1
Mont-Laurier	Prov332	s(Year):as.factor(Bloc)4Fx1	3.13907	0.431885	99	7.26829	8.54203e-11	Xs(Year):as.factor(Bloc)4Fx1
Mont-Laurier	Prov332	s(Year):as.factor(Bloc)6Fx1	3.14567	0.426999	99	7.36692	5.30327e-11	Xs(Year):as.factor(Bloc)6Fx1
Mont-Laurier	Prov333	(Intercept)	-0.379134	0.158472	99	-2.39244	0.0186237	X(Intercept)
Mont-Laurier	Prov333	prevSummerTemp	-0.00887536	0.0019079	99	-4.65191	1.01942e-05	XprevSummerTemp
Mont-Laurier	Prov333	prevFallTemp	-0.00164663	0.00152205	99	-1.08185	0.281946	XprevFallTemp
Mont-Laurier	Prov333	WinterTemp	0.00462815	0.000923511	99	5.01147	2.36632e-06	XWinterTemp
Mont-Laurier	Prov333	SpringTemp	-0.00149522	0.00098603	99	-1.5164	0.132605	XSpringTemp
Mont-Laurier	Prov333	SummerTemp	-0.00748738	0.00187471	99	-3.99388	0.000124999	XSummerTemp
Mont-Laurier	Prov333	FallTemp	-0.000602581	0.00165453	99	-0.364202	0.716484	XFallTemp
Mont-Laurier	Prov333	prevSummerSMI	0.00020606	0.000314309	99	0.655595	0.513605	XprevSummerSMI
Mont-Laurier	Prov333	prevFallSMI	-0.000547329	0.000365437	99	-1.49774	0.137383	XprevFallSMI
Mont-Laurier	Prov333	Snowfall	2.95783e-06	2.81537e-05	99	0.10506	0.91654	XSnowfall
Mont-Laurier	Prov333	SpringSMI	-0.00129365	0.000749697	99	-1.72556	0.087546	XSpringSMI
Mont-Laurier	Prov333	SummerSMI	0.000393077	0.000297384	99	1.32178	0.189287	XSummerSMI
Mont-Laurier	Prov333	FallSMI	0.000484295	0.00033948	99	1.42658	0.156847	XFallSMI
Mont-Laurier	Prov333	totalC:as.factor(Bloc)3	0.515496	0.0730787	99	7.05398	2.39177e-10	XtotalC:as.factor(Bloc)3
Mont-Laurier	Prov333	totalC:as.factor(Bloc)4	0.469315	0.0659689	99	7.11419	1.79264e-10	XtotalC:as.factor(Bloc)4
Mont-Laurier	Prov333	totalC:as.factor(Bloc)6	0.690693	0.100607	99	6.86525	5.87809e-10	XtotalC:as.factor(Bloc)6
Mont-Laurier	Prov333	s(Year):as.factor(Bloc)3Fx1	2.21486	0.325602	99	6.80237	7.91774e-10	Xs(Year):as.factor(Bloc)3Fx1
Mont-Laurier	Prov333	s(Year):as.factor(Bloc)4Fx1	2.17987	0.317072	99	6.875	5.61222e-10	Xs(Year):as.factor(Bloc)4Fx1
Mont-Laurier	Prov333	s(Year):as.factor(Bloc)6Fx1	2.34005	0.351198	99	6.66304	1.52706e-09	Xs(Year):as.factor(Bloc)6Fx1
Mont-Laurier	Prov336	(Intercept)	-0.185578	0.17485	99	-1.06135	0.291113	X(Intercept)
Mont-Laurier	Prov336	prevSummerTemp	-0.00902518	0.00232232	99	-3.88627	0.000184147	XprevSummerTemp
Mont-Laurier	Prov336	prevFallTemp	-0.00245025	0.00185225	99	-1.32285	0.188932	XprevFallTemp
Mont-Laurier	Prov336	WinterTemp	0.00458795	0.00112934	99	4.06251	9.72971e-05	XWinterTemp
Mont-Laurier	Prov336	SpringTemp	-0.00374108	0.00121265	99	-3.08505	0.00263853	XSpringTemp
Mont-Laurier	Prov336	SummerTemp	-0.00560446	0.00229168	99	-2.44557	0.0162279	XSummerTemp
Mont-Laurier	Prov336	FallTemp	-0.00124559	0.00200591	99	-0.620961	0.536052	XFallTemp
Mont-Laurier	Prov336	prevSummerSMI	0.000698673	0.000383567	99	1.82152	0.071548	XprevSummerSMI
Mont-Laurier	Prov336	prevFallSMI	-0.000739317	0.000440094	99	-1.67991	0.0961284	XprevFallSMI
Mont-Laurier	Prov336	Snowfall	-3.32589e-05	3.51203e-05	99	-0.946999	0.345945	XSnowfall
Mont-Laurier	Prov336	SpringSMI	-0.00118093	0.000919579	99	-1.2842	0.202069	XSpringSMI
Mont-Laurier	Prov336	SummerSMI	-2.8731e-05	0.000368448	99	-0.0779784	0.938003	XSummerSMI
Mont-Laurier	Prov336	FallSMI	0.00089788	0.000422972	99	2.12279	0.0362657	XFallSMI
Mont-Laurier	Prov336	totalC:as.factor(Bloc)3	0.508474	0.0965321	99	5.26741	8.08077e-07	XtotalC:as.factor(Bloc)3
Mont-Laurier	Prov336	totalC:as.factor(Bloc)4	0.34846	0.062373	99	5.58672	2.03837e-07	XtotalC:as.factor(Bloc)4
Mont-Laurier	Prov336	totalC:as.factor(Bloc)6	0.366856	0.0654524	99	5.60493	1.88219e-07	XtotalC:as.factor(Bloc)6
Mont-Laurier	Prov336	s(Year):as.factor(Bloc)3Fx1	1.63326	0.325059	99	5.02449	2.24194e-06	Xs(Year):as.factor(Bloc)3Fx1
Mont-Laurier	Prov336	s(Year):as.factor(Bloc)4Fx1	1.67458	0.320255	99	5.22889	9.51566e-07	Xs(Year):as.factor(Bloc)4Fx1
Mont-Laurier	Prov336	s(Year):as.factor(Bloc)6Fx1	1.76969	0.340767	99	5.19326	1.10629e-06	Xs(Year):as.factor(Bloc)6Fx1
Mont-Laurier	Prov338	(Intercept)	0.156419	0.228983	99	0.683103	0.496137	X(Intercept)
Mont-Laurier	Prov338	prevSummerTemp	-0.014466	0.00320416	99	-4.51475	1.75106e-05	XprevSummerTemp
Mont-Laurier	Prov338	prevFallTemp	0.00102319	0.00261769	99	0.390876	0.696729	XprevFallTemp
Mont-Laurier	Prov338	WinterTemp	0.00469285	0.00160636	99	2.92143	0.00431619	XWinterTemp
Mont-Laurier	Prov338	SpringTemp	-0.0016902	0.00179099	99	-0.943722	0.347609	XSpringTemp
Mont-Laurier	Prov338	SummerTemp	-0.00799277	0.00333059	99	-2.3998	0.0182739	XSummerTemp
Mont-Laurier	Prov338	FallTemp	0.000618999	0.00280473	99	0.220698	0.825782	XFallTemp
Mont-Laurier	Prov338	prevSummerSMI	0.00052359	0.000549924	99	0.952113	0.343358	XprevSummerSMI
Mont-Laurier	Prov338	prevFallSMI	-0.00110393	0.000608614	99	-1.81384	0.072732	XprevFallSMI
Mont-Laurier	Prov338	Snowfall	4.02631e-05	5.39883e-05	99	0.745775	0.457571	XSnowfall
Mont-Laurier	Prov338	SpringSMI	-0.0019661	0.00136476	99	-1.44062	0.152848	XSpringSMI
Mont-Laurier	Prov338	SummerSMI	-0.000678025	0.000514947	99	-1.31669	0.190983	XSummerSMI
Mont-Laurier	Prov338	FallSMI	0.00168046	0.000616009	99	2.72798	0.00754044	XFallSMI
Mont-Laurier	Prov338	totalC:as.factor(Bloc)3	0.326316	0.0882818	99	3.69629	0.000358933	XtotalC:as.factor(Bloc)3
Mont-Laurier	Prov338	totalC:as.factor(Bloc)4	0.250909	0.0627788	99	3.99671	0.000123721	XtotalC:as.factor(Bloc)4
Mont-Laurier	Prov338	totalC:as.factor(Bloc)6	0.203009	0.0489323	99	4.14876	7.07506e-05	XtotalC:as.factor(Bloc)6
Mont-Laurier	Prov338	s(Year):as.factor(Bloc)3Fx1	1.26175	0.375581	99	3.35947	0.00111003	Xs(Year):as.factor(Bloc)3Fx1
Mont-Laurier	Prov338	s(Year):as.factor(Bloc)4Fx1	1.3768	0.388055	99	3.54794	0.000595341	Xs(Year):as.factor(Bloc)4Fx1
Mont-Laurier	Prov338	s(Year):as.factor(Bloc)6Fx1	1.33378	0.353291	99	3.77529	0.000272658	Xs(Year):as.factor(Bloc)6Fx1
Mont-Laurier	Prov342	(Intercept)	-0.0706519	0.183755	99	-0.384489	0.701441	X(Intercept)
Mont-Laurier	Prov342	prevSummerTemp	-0.00677353	0.00265087	99	-2.55521	0.0121342	XprevSummerTemp
Mont-Laurier	Prov342	prevFallTemp	-0.000956229	0.00208796	99	-0.457973	0.647975	XprevFallTemp
Mont-Laurier	Prov342	WinterTemp	0.00191272	0.00127051	99	1.50547	0.135388	XWinterTemp
Mont-Laurier	Prov342	SpringTemp	-0.00192039	0.00137671	99	-1.39491	0.166163	XSpringTemp
Mont-Laurier	Prov342	SummerTemp	-0.00525252	0.00259557	99	-2.02365	0.045701	XSummerTemp
Mont-Laurier	Prov342	FallTemp	-0.0022683	0.00222619	99	-1.01892	0.310726	XFallTemp
Mont-Laurier	Prov342	prevSummerSMI	-0.000281887	0.00042551	99	-0.662467	0.509211	XprevSummerSMI
Mont-Laurier	Prov342	prevFallSMI	5.31409e-06	0.000489107	99	0.0108649	0.991353	XprevFallSMI
Mont-Laurier	Prov342	Snowfall	2.65773e-05	3.93376e-05	99	0.67562	0.500857	XSnowfall
Mont-Laurier	Prov342	SpringSMI	-0.000921396	0.00102065	99	-0.902753	0.368848	XSpringSMI
Mont-Laurier	Prov342	SummerSMI	-0.000703441	0.000408855	99	-1.72052	0.0884629	XSummerSMI
Mont-Laurier	Prov342	FallSMI	0.0015592	0.000476126	99	3.27477	0.00145779	XFallSMI
Mont-Laurier	Prov342	totalC:as.factor(Bloc)3	0.233023	0.0550104	99	4.23599	5.10509e-05	XtotalC:as.factor(Bloc)3
Mont-Laurier	Prov342	totalC:as.factor(Bloc)4	0.254719	0.0633498	99	4.02084	0.00011332	XtotalC:as.factor(Bloc)4
Mont-Laurier	Prov342	totalC:as.factor(Bloc)6	0.359992	0.0953049	99	3.77726	0.000270783	XtotalC:as.factor(Bloc)6
Mont-Laurier	Prov342	s(Year):as.factor(Bloc)3Fx1	1.19482	0.329585	99	3.62522	0.000458179	Xs(Year):as.factor(Bloc)3Fx1
Mont-Laurier	Prov342	s(Year):as.factor(Bloc)4Fx1	1.10883	0.310579	99	3.5702	0.0005523	Xs(Year):as.factor(Bloc)4Fx1
Mont-Laurier	Prov342	s(Year):as.factor(Bloc)6Fx1	1.1406	0.340843	99	3.3464	0.00115804	Xs(Year):as.factor(Bloc)6Fx1
Mont-Laurier	Prov345	(Intercept)	-0.127972	0.180951	99	-0.707215	0.481094	X(Intercept)
Mont-Laurier	Prov345	prevSummerTemp	-0.00909756	0.0025313	99	-3.59403	0.000509489	XprevSummerTemp
Mont-Laurier	Prov345	prevFallTemp	-0.00100923	0.00203159	99	-0.496767	0.620455	XprevFallTemp
Mont-Laurier	Prov345	WinterTemp	0.00335665	0.00123511	99	2.71769	0.00776179	XWinterTemp
Mont-Laurier	Prov345	SpringTemp	-0.000892081	0.00135435	99	-0.658677	0.511632	XSpringTemp
Mont-Laurier	Prov345	SummerTemp	-0.00743636	0.00251749	99	-2.95388	0.00392055	XSummerTemp
Mont-Laurier	Prov345	FallTemp	-0.00161113	0.0021844	99	-0.737562	0.462525	XFallTemp
Mont-Laurier	Prov345	prevSummerSMI	0.000261767	0.00042581	99	0.61475	0.54013	XprevSummerSMI
Mont-Laurier	Prov345	prevFallSMI	-0.000604951	0.000486449	99	-1.24361	0.216581	XprevFallSMI
Mont-Laurier	Prov345	Snowfall	1.47013e-05	3.91426e-05	99	0.375584	0.70803	XSnowfall
Mont-Laurier	Prov345	SpringSMI	-0.000837418	0.00102886	99	-0.813926	0.417641	XSpringSMI
Mont-Laurier	Prov345	SummerSMI	-0.000741129	0.00040833	99	-1.81503	0.0725479	XSummerSMI
Mont-Laurier	Prov345	FallSMI	0.00129253	0.000475783	99	2.71663	0.00778491	XFallSMI
Mont-Laurier	Prov345	totalC:as.factor(Bloc)3	0.35524	0.0712348	99	4.98689	2.61962e-06	XtotalC:as.factor(Bloc)3
Mont-Laurier	Prov345	totalC:as.factor(Bloc)4	0.385181	0.0779414	99	4.94193	3.1531e-06	XtotalC:as.factor(Bloc)4
Mont-Laurier	Prov345	totalC:as.factor(Bloc)6	0.333668	0.0661926	99	5.04087	2.09448e-06	XtotalC:as.factor(Bloc)6
Mont-Laurier	Prov345	s(Year):as.factor(Bloc)3Fx1	1.65153	0.360924	99	4.57583	1.37773e-05	Xs(Year):as.factor(Bloc)3Fx1
Mont-Laurier	Prov345	s(Year):as.factor(Bloc)4Fx1	1.64011	0.365267	99	4.49016	1.92745e-05	Xs(Year):as.factor(Bloc)4Fx1
Mont-Laurier	Prov345	s(Year):as.factor(Bloc)6Fx1	1.64206	0.356007	99	4.61242	1.19235e-05	Xs(Year):as.factor(Bloc)6Fx1
Mont-Laurier	Prov352	(Intercept)	-0.253359	0.165596	99	-1.52998	0.12921	X(Intercept)
Mont-Laurier	Prov352	prevSummerTemp	-0.00903574	0.00220389	99	-4.09991	8.47873e-05	XprevSummerTemp
Mont-Laurier	Prov352	prevFallTemp	0.00253407	0.00173398	99	1.46142	0.147067	XprevFallTemp
Mont-Laurier	Prov352	WinterTemp	0.00185842	0.00105056	99	1.76899	0.0799758	XWinterTemp
Mont-Laurier	Prov352	SpringTemp	-0.000837949	0.00112777	99	-0.743011	0.459234	XSpringTemp
Mont-Laurier	Prov352	SummerTemp	-0.00653724	0.00215678	99	-3.03102	0.0031104	XSummerTemp
Mont-Laurier	Prov352	FallTemp	0.00065905	0.0018604	99	0.354253	0.723903	XFallTemp
Mont-Laurier	Prov352	prevSummerSMI	0.000293986	0.000355265	99	0.827512	0.409937	XprevSummerSMI
Mont-Laurier	Prov352	prevFallSMI	-0.000187462	0.000414308	99	-0.452472	0.651919	XprevFallSMI
Mont-Laurier	Prov352	Snowfall	2.57952e-05	3.20226e-05	99	0.805532	0.422443	XSnowfall
Mont-Laurier	Prov352	SpringSMI	-0.000312806	0.000834642	99	-0.374778	0.708627	XSpringSMI
Mont-Laurier	Prov352	SummerSMI	-0.000318709	0.000342966	99	-0.929273	0.355008	XSummerSMI
Mont-Laurier	Prov352	FallSMI	0.000959784	0.0003911	99	2.45406	0.0158717	XFallSMI
Mont-Laurier	Prov352	totalC:as.factor(Bloc)3	0.385569	0.074609	99	5.16786	1.23131e-06	XtotalC:as.factor(Bloc)3
Mont-Laurier	Prov352	totalC:as.factor(Bloc)4	0.485868	0.0981101	99	4.95227	3.02173e-06	XtotalC:as.factor(Bloc)4
Mont-Laurier	Prov352	totalC:as.factor(Bloc)6	0.352687	0.0679308	99	5.19186	1.11284e-06	XtotalC:as.factor(Bloc)6
Mont-Laurier	Prov352	s(Year):as.factor(Bloc)3Fx1	1.49965	0.32046	99	4.67967	9.12683e-06	Xs(Year):as.factor(Bloc)3Fx1
Mont-Laurier	Prov352	s(Year):as.factor(Bloc)4Fx1	1.43383	0.314446	99	4.55986	1.46713e-05	Xs(Year):as.factor(Bloc)4Fx1
Mont-Laurier	Prov352	s(Year):as.factor(Bloc)6Fx1	1.48318	0.310513	99	4.77654	6.18641e-06	Xs(Year):as.factor(Bloc)6Fx1
Mont-Laurier	Prov355	(Intercept)	-0.272199	0.202192	99	-1.34624	0.181299	X(Intercept)
Mont-Laurier	Prov355	prevSummerTemp	-0.0103766	0.00289504	99	-3.58425	0.000526665	XprevSummerTemp
Mont-Laurier	Prov355	prevFallTemp	-0.00243951	0.00231965	99	-1.05167	0.29551	XprevFallTemp
Mont-Laurier	Prov355	WinterTemp	0.00473122	0.00142264	99	3.32567	0.00123825	XWinterTemp
Mont-Laurier	Prov355	SpringTemp	-0.00341969	0.00154689	99	-2.21069	0.0293597	XSpringTemp
Mont-Laurier	Prov355	SummerTemp	-0.00661639	0.0028889	99	-2.29028	0.0241267	XSummerTemp
Mont-Laurier	Prov355	FallTemp	-0.00124749	0.00250726	99	-0.497551	0.619904	XFallTemp
Mont-Laurier	Prov355	prevSummerSMI	-0.000407885	0.000484956	99	-0.841076	0.402332	XprevSummerSMI
Mont-Laurier	Prov355	prevFallSMI	-7.01404e-05	0.000550346	99	-0.127448	0.898844	XprevFallSMI
Mont-Laurier	Prov355	Snowfall	2.0972e-05	4.57126e-05	99	0.458779	0.647398	XSnowfall
Mont-Laurier	Prov355	SpringSMI	-0.000479507	0.00118674	99	-0.404053	0.687045	XSpringSMI
Mont-Laurier	Prov355	SummerSMI	-0.00114862	0.000455871	99	-2.51962	0.0133481	XSummerSMI
Mont-Laurier	Prov355	FallSMI	0.00205153	0.000537091	99	3.81971	0.000233223	XFallSMI
Mont-Laurier	Prov355	totalC:as.factor(Bloc)3	0.417374	0.0725021	99	5.75672	9.64072e-08	XtotalC:as.factor(Bloc)3
Mont-Laurier	Prov355	totalC:as.factor(Bloc)4	0.436433	0.0749882	99	5.82002	7.27645e-08	XtotalC:as.factor(Bloc)4
Mont-Laurier	Prov355	totalC:as.factor(Bloc)6	0.412489	0.0697664	99	5.91242	4.8139e-08	XtotalC:as.factor(Bloc)6
Mont-Laurier	Prov355	s(Year):as.factor(Bloc)3Fx1	1.85797	0.34134	99	5.44315	3.80479e-07	Xs(Year):as.factor(Bloc)3Fx1
Mont-Laurier	Prov355	s(Year):as.factor(Bloc)4Fx1	2.04198	0.379606	99	5.37921	5.01148e-07	Xs(Year):as.factor(Bloc)4Fx1
Mont-Laurier	Prov355	s(Year):as.factor(Bloc)6Fx1	2.0608	0.381359	99	5.40384	4.50779e-07	Xs(Year):as.factor(Bloc)6Fx1
Mont-Laurier	Prov369	(Intercept)	-0.683398	0.203336	99	-3.36093	0.00110476	X(Intercept)
Mont-Laurier	Prov369	prevSummerTemp	-0.0125669	0.00246433	99	-5.0995	1.64032e-06	XprevSummerTemp
Mont-Laurier	Prov369	prevFallTemp	7.39159e-05	0.00194981	99	0.0379093	0.969836	XprevFallTemp
Mont-Laurier	Prov369	WinterTemp	0.00419362	0.001169	99	3.58736	0.000521143	XWinterTemp
Mont-Laurier	Prov369	SpringTemp	-0.00416998	0.00124618	99	-3.34621	0.00115875	XSpringTemp
Mont-Laurier	Prov369	SummerTemp	-0.00920465	0.00240329	99	-3.83003	0.000224877	XSummerTemp
Mont-Laurier	Prov369	FallTemp	0.000663595	0.00210595	99	0.315105	0.753345	XFallTemp
Mont-Laurier	Prov369	prevSummerSMI	0.00115991	0.000399835	99	2.90097	0.00458422	XprevSummerSMI
Mont-Laurier	Prov369	prevFallSMI	-0.00146473	0.000467707	99	-3.13173	0.00228522	XprevFallSMI
Mont-Laurier	Prov369	Snowfall	-1.50181e-05	3.52678e-05	99	-0.425831	0.671155	XSnowfall
Mont-Laurier	Prov369	SpringSMI	-0.00245802	0.000940104	99	-2.61463	0.0103278	XSpringSMI
Mont-Laurier	Prov369	SummerSMI	0.000884846	0.000387756	99	2.28197	0.0246319	XSummerSMI
Mont-Laurier	Prov369	FallSMI	0.000344319	0.000435752	99	0.790172	0.431316	XFallSMI
Mont-Laurier	Prov369	totalC:as.factor(Bloc)3	0.621195	0.0707386	99	8.78155	4.94239e-14	XtotalC:as.factor(Bloc)3
Mont-Laurier	Prov369	totalC:as.factor(Bloc)4	0.735927	0.0842277	99	8.73734	6.16407e-14	XtotalC:as.factor(Bloc)4
Mont-Laurier	Prov369	totalC:as.factor(Bloc)6	0.742259	0.0855493	99	8.67639	8.35702e-14	XtotalC:as.factor(Bloc)6
Mont-Laurier	Prov369	s(Year):as.factor(Bloc)3Fx1	3.60153	0.424806	99	8.47807	2.24575e-13	Xs(Year):as.factor(Bloc)3Fx1
Mont-Laurier	Prov369	s(Year):as.factor(Bloc)4Fx1	3.85231	0.46259	99	8.32769	4.74261e-13	Xs(Year):as.factor(Bloc)4Fx1
Mont-Laurier	Prov369	s(Year):as.factor(Bloc)6Fx1	3.75358	0.448053	99	8.37754	3.70237e-13	Xs(Year):as.factor(Bloc)6Fx1
Mont-Laurier	Prov1329	(Intercept)	-0.216915	0.226917	99	-0.955923	0.34144	X(Intercept)
Mont-Laurier	Prov1329	prevSummerTemp	-0.0110778	0.00312654	99	-3.54315	0.000605024	XprevSummerTemp
Mont-Laurier	Prov1329	prevFallTemp	0.00126154	0.00244277	99	0.516436	0.606701	XprevFallTemp
Mont-Laurier	Prov1329	WinterTemp	0.00394433	0.00146303	99	2.696	0.00824775	XWinterTemp
Mont-Laurier	Prov1329	SpringTemp	-0.00221799	0.00156076	99	-1.4211	0.158431	XSpringTemp
Mont-Laurier	Prov1329	SummerTemp	-0.00726673	0.00302586	99	-2.40154	0.0181921	XSummerTemp
Mont-Laurier	Prov1329	FallTemp	0.00173147	0.00260062	99	0.665792	0.507092	XFallTemp
Mont-Laurier	Prov1329	prevSummerSMI	0.00121988	0.000491646	99	2.48123	0.0147783	XprevSummerSMI
Mont-Laurier	Prov1329	prevFallSMI	-0.000955921	0.000574895	99	-1.66277	0.0995205	XprevFallSMI
Mont-Laurier	Prov1329	Snowfall	-5.1193e-06	4.33189e-05	99	-0.118177	0.906167	XSnowfall
Mont-Laurier	Prov1329	SpringSMI	-0.00114196	0.00114393	99	-0.99828	0.320577	XSpringSMI
Mont-Laurier	Prov1329	SummerSMI	0.000404005	0.000487506	99	0.828718	0.409258	XSummerSMI
Mont-Laurier	Prov1329	FallSMI	0.000707629	0.000542385	99	1.30466	0.195033	XFallSMI
Mont-Laurier	Prov1329	totalC:as.factor(Bloc)3	0.272758	0.0565129	99	4.82648	5.05392e-06	XtotalC:as.factor(Bloc)3
Mont-Laurier	Prov1329	totalC:as.factor(Bloc)4	0.427712	0.0957555	99	4.46671	2.11168e-05	XtotalC:as.factor(Bloc)4
Mont-Laurier	Prov1329	totalC:as.factor(Bloc)6	0.373642	0.0819919	99	4.55706	1.48339e-05	XtotalC:as.factor(Bloc)6
Mont-Laurier	Prov1329	s(Year):as.factor(Bloc)3Fx1	1.71038	0.382105	99	4.47619	2.0352e-05	Xs(Year):as.factor(Bloc)3Fx1
Mont-Laurier	Prov1329	s(Year):as.factor(Bloc)4Fx1	1.70783	0.410825	99	4.15706	6.86001e-05	Xs(Year):as.factor(Bloc)4Fx1
Mont-Laurier	Prov1329	s(Year):as.factor(Bloc)6Fx1	1.70479	0.403893	99	4.2209	5.40308e-05	Xs(Year):as.factor(Bloc)6Fx1
Mont-Laurier	Prov1528	(Intercept)	-0.430345	0.19555	99	-2.20069	0.0300821	X(Intercept)
Mont-Laurier	Prov1528	prevSummerTemp	-0.0133653	0.00250688	99	-5.33145	6.14984e-07	XprevSummerTemp
Mont-Laurier	Prov1528	prevFallTemp	0.00404744	0.00199063	99	2.03324	0.0447043	XprevFallTemp
Mont-Laurier	Prov1528	WinterTemp	0.00442089	0.00119425	99	3.70182	0.000352134	XWinterTemp
Mont-Laurier	Prov1528	SpringTemp	-0.00155442	0.00129381	99	-1.20142	0.232454	XSpringTemp
Mont-Laurier	Prov1528	SummerTemp	-0.00908874	0.00245505	99	-3.70206	0.000351844	XSummerTemp
Mont-Laurier	Prov1528	FallTemp	0.00391423	0.0021448	99	1.82499	0.0710181	XFallTemp
Mont-Laurier	Prov1528	prevSummerSMI	0.00135035	0.000408135	99	3.30859	0.00130819	XprevSummerSMI
Mont-Laurier	Prov1528	prevFallSMI	-0.00127633	0.00047852	99	-2.66725	0.00893485	XprevFallSMI
Mont-Laurier	Prov1528	Snowfall	9.51041e-06	3.60798e-05	99	0.263594	0.792641	XSnowfall
Mont-Laurier	Prov1528	SpringSMI	-0.00122714	0.000978113	99	-1.2546	0.212577	XSpringSMI
Mont-Laurier	Prov1528	SummerSMI	0.000585636	0.000398412	99	1.46993	0.144753	XSummerSMI
Mont-Laurier	Prov1528	FallSMI	0.000901474	0.000446817	99	2.01755	0.046345	XFallSMI
Mont-Laurier	Prov1528	totalC:as.factor(Bloc)3	0.438556	0.0760605	99	5.76588	9.25691e-08	XtotalC:as.factor(Bloc)3
Mont-Laurier	Prov1528	totalC:as.factor(Bloc)4	0.461021	0.0808961	99	5.69893	1.24493e-07	XtotalC:as.factor(Bloc)4
Mont-Laurier	Prov1528	totalC:as.factor(Bloc)6	0.459132	0.0799878	99	5.74002	1.03811e-07	XtotalC:as.factor(Bloc)6
Mont-Laurier	Prov1528	s(Year):as.factor(Bloc)3Fx1	2.304	0.414292	99	5.56129	2.27791e-07	Xs(Year):as.factor(Bloc)3Fx1
Mont-Laurier	Prov1528	s(Year):as.factor(Bloc)4Fx1	2.18754	0.394544	99	5.54448	2.45122e-07	Xs(Year):as.factor(Bloc)4Fx1
Mont-Laurier	Prov1528	s(Year):as.factor(Bloc)6Fx1	2.23236	0.405458	99	5.50578	2.90068e-07	Xs(Year):as.factor(Bloc)6Fx1
Mont-Laurier	Prov1530	(Intercept)	-0.343788	0.1291	99	-2.66295	0.00904179	X(Intercept)
Mont-Laurier	Prov1530	prevSummerTemp	-0.0107179	0.00164289	99	-6.52381	2.93005e-09	XprevSummerTemp
Mont-Laurier	Prov1530	prevFallTemp	0.000557343	0.00137447	99	0.405496	0.685988	XprevFallTemp
Mont-Laurier	Prov1530	WinterTemp	0.00220861	0.000825991	99	2.67389	0.00877158	XWinterTemp
Mont-Laurier	Prov1530	SpringTemp	-0.00195542	0.000924108	99	-2.11601	0.0368523	XSpringTemp
Mont-Laurier	Prov1530	SummerTemp	-0.00471194	0.00172263	99	-2.73532	0.00738602	XSummerTemp
Mont-Laurier	Prov1530	FallTemp	-0.00130181	0.00149373	99	-0.871519	0.38558	XFallTemp
Mont-Laurier	Prov1530	prevSummerSMI	0.000352344	0.000289317	99	1.21785	0.226176	XprevSummerSMI
Mont-Laurier	Prov1530	prevFallSMI	-0.000438592	0.000321569	99	-1.36391	0.175688	XprevFallSMI
Mont-Laurier	Prov1530	Snowfall	1.75336e-05	2.81512e-05	99	0.622837	0.534824	XSnowfall
Mont-Laurier	Prov1530	SpringSMI	-0.000584351	0.000750782	99	-0.778323	0.438235	XSpringSMI
Mont-Laurier	Prov1530	SummerSMI	-0.000170445	0.000266701	99	-0.639087	0.524242	XSummerSMI
Mont-Laurier	Prov1530	FallSMI	0.000956821	0.000314076	99	3.04646	0.00296812	XFallSMI
Mont-Laurier	Prov1530	totalC:as.factor(Bloc)3	0.593285	0.0883191	99	6.71751	1.18183e-09	XtotalC:as.factor(Bloc)3
Mont-Laurier	Prov1530	totalC:as.factor(Bloc)4	0.493077	0.0711557	99	6.92954	4.33078e-10	XtotalC:as.factor(Bloc)4
Mont-Laurier	Prov1530	totalC:as.factor(Bloc)6	0.459778	0.0665293	99	6.9109	4.73228e-10	XtotalC:as.factor(Bloc)6
Mont-Laurier	Prov1530	s(Year):as.factor(Bloc)3Fx1	1.83178	0.285674	99	6.41214	4.924e-09	Xs(Year):as.factor(Bloc)3Fx1
Mont-Laurier	Prov1530	s(Year):as.factor(Bloc)4Fx1	1.9236	0.295938	99	6.50001	3.27371e-09	Xs(Year):as.factor(Bloc)4Fx1
Mont-Laurier	Prov1530	s(Year):as.factor(Bloc)6Fx1	1.83328	0.278621	99	6.57985	2.25534e-09	Xs(Year):as.factor(Bloc)6Fx1
Mont-Laurier	Prov1531	(Intercept)	-0.479704	0.17092	99	-2.8066	0.0060298	X(Intercept)
Mont-Laurier	Prov1531	prevSummerTemp	-0.00958281	0.00205387	99	-4.66572	9.64885e-06	XprevSummerTemp
Mont-Laurier	Prov1531	prevFallTemp	0.000897758	0.00173323	99	0.517967	0.605637	XprevFallTemp
Mont-Laurier	Prov1531	WinterTemp	0.00232066	0.00103096	99	2.25097	0.0265988	XWinterTemp
Mont-Laurier	Prov1531	SpringTemp	-0.00214733	0.00114644	99	-1.87304	0.0640129	XSpringTemp
Mont-Laurier	Prov1531	SummerTemp	-0.00618092	0.00212226	99	-2.91243	0.00443229	XSummerTemp
Mont-Laurier	Prov1531	FallTemp	-0.000374581	0.00186501	99	-0.200846	0.841231	XFallTemp
Mont-Laurier	Prov1531	prevSummerSMI	0.00114534	0.000360302	99	3.17884	0.00197372	XprevSummerSMI
Mont-Laurier	Prov1531	prevFallSMI	-0.00111937	0.000397383	99	-2.81685	0.00585462	XprevFallSMI
Mont-Laurier	Prov1531	Snowfall	-4.65854e-05	3.39427e-05	99	-1.37247	0.173018	XSnowfall
Mont-Laurier	Prov1531	SpringSMI	-0.00230073	0.000902924	99	-2.54809	0.0123688	XSpringSMI
Mont-Laurier	Prov1531	SummerSMI	0.000977286	0.000344198	99	2.83931	0.00548711	XSummerSMI
Mont-Laurier	Prov1531	FallSMI	-0.000211788	0.00038144	99	-0.555233	0.579987	XFallSMI
Mont-Laurier	Prov1531	totalC:as.factor(Bloc)3	0.598497	0.0745451	99	8.02866	2.08389e-12	XtotalC:as.factor(Bloc)3
Mont-Laurier	Prov1531	totalC:as.factor(Bloc)4	0.606923	0.0748441	99	8.10916	1.40019e-12	XtotalC:as.factor(Bloc)4
Mont-Laurier	Prov1531	totalC:as.factor(Bloc)6	0.566432	0.0696667	99	8.13059	1.25946e-12	XtotalC:as.factor(Bloc)6
Mont-Laurier	Prov1531	s(Year):as.factor(Bloc)3Fx1	2.55242	0.32814	99	7.77846	7.13564e-12	Xs(Year):as.factor(Bloc)3Fx1
Mont-Laurier	Prov1531	s(Year):as.factor(Bloc)4Fx1	2.77543	0.359056	99	7.72981	9.05664e-12	Xs(Year):as.factor(Bloc)4Fx1
Mont-Laurier	Prov1531	s(Year):as.factor(Bloc)6Fx1	2.6525	0.341093	99	7.77647	7.20574e-12	Xs(Year):as.factor(Bloc)6Fx1
Mont-Laurier	Prov1534	(Intercept)	0.142379	0.18768	99	0.758627	0.449878	X(Intercept)
Mont-Laurier	Prov1534	prevSummerTemp	-0.0106124	0.00265996	99	-3.98968	0.000126921	XprevSummerTemp
Mont-Laurier	Prov1534	prevFallTemp	0.00103981	0.00213768	99	0.486421	0.627744	XprevFallTemp
Mont-Laurier	Prov1534	WinterTemp	0.00368678	0.00131591	99	2.8017	0.00611518	XWinterTemp
Mont-Laurier	Prov1534	SpringTemp	-0.00142203	0.0014587	99	-0.974857	0.332007	XSpringTemp
Mont-Laurier	Prov1534	SummerTemp	-0.00664262	0.00270514	99	-2.45556	0.0158097	XSummerTemp
Mont-Laurier	Prov1534	FallTemp	-0.00143024	0.00228561	99	-0.625757	0.532914	XFallTemp
Mont-Laurier	Prov1534	prevSummerSMI	-0.000209624	0.000443606	99	-0.472546	0.637577	XprevSummerSMI
Mont-Laurier	Prov1534	prevFallSMI	-0.000139958	0.000490343	99	-0.285429	0.775911	XprevFallSMI
Mont-Laurier	Prov1534	Snowfall	4.10936e-05	4.35807e-05	99	0.94293	0.348012	XSnowfall
Mont-Laurier	Prov1534	SpringSMI	-0.00148988	0.00110254	99	-1.35131	0.179677	XSpringSMI
Mont-Laurier	Prov1534	SummerSMI	-0.00031563	0.000416292	99	-0.758193	0.450137	XSummerSMI
Mont-Laurier	Prov1534	FallSMI	0.00149604	0.000494703	99	3.02411	0.0031761	XFallSMI
Mont-Laurier	Prov1534	totalC:as.factor(Bloc)3	0.182479	0.0519132	99	3.51508	0.000664719	XtotalC:as.factor(Bloc)3
Mont-Laurier	Prov1534	totalC:as.factor(Bloc)4	0.177477	0.0483775	99	3.66859	0.000394907	XtotalC:as.factor(Bloc)4
Mont-Laurier	Prov1534	totalC:as.factor(Bloc)6	0.311678	0.102634	99	3.0368	0.00305643	XtotalC:as.factor(Bloc)6
Mont-Laurier	Prov1534	s(Year):as.factor(Bloc)3Fx1	0.856424	0.276131	99	3.10151	0.00250849	Xs(Year):as.factor(Bloc)3Fx1
Mont-Laurier	Prov1534	s(Year):as.factor(Bloc)4Fx1	0.910386	0.292478	99	3.11266	0.00242386	Xs(Year):as.factor(Bloc)4Fx1
Mont-Laurier	Prov1534	s(Year):as.factor(Bloc)6Fx1	0.806064	0.300877	99	2.67905	0.00864686	Xs(Year):as.factor(Bloc)6Fx1
Mont-Laurier	Prov1538	(Intercept)	-0.636508	0.278995	99	-2.28143	0.0246649	X(Intercept)
Mont-Laurier	Prov1538	prevSummerTemp	-0.0214602	0.0036727	99	-5.84318	6.56235e-08	XprevSummerTemp
Mont-Laurier	Prov1538	prevFallTemp	0.00169536	0.00286748	99	0.591236	0.55571	XprevFallTemp
Mont-Laurier	Prov1538	WinterTemp	0.00795212	0.00171168	99	4.64579	1.04454e-05	XWinterTemp
Mont-Laurier	Prov1538	SpringTemp	-0.00315088	0.00182486	99	-1.72664	0.0873507	XSpringTemp
Mont-Laurier	Prov1538	SummerTemp	-0.0161774	0.00351741	99	-4.59924	1.25619e-05	XSummerTemp
Mont-Laurier	Prov1538	FallTemp	0.00390231	0.00308534	99	1.26479	0.208916	XFallTemp
Mont-Laurier	Prov1538	prevSummerSMI	0.00222753	0.000582423	99	3.82459	0.000229238	XprevSummerSMI
Mont-Laurier	Prov1538	prevFallSMI	-0.0026522	0.000691486	99	-3.83551	0.000220556	XprevFallSMI
Mont-Laurier	Prov1538	Snowfall	6.96666e-05	5.04335e-05	99	1.38136	0.170279	XSnowfall
Mont-Laurier	Prov1538	SpringSMI	-0.000951759	0.00139492	99	-0.682302	0.496641	XSpringSMI
Mont-Laurier	Prov1538	SummerSMI	0.000976381	0.000573836	99	1.7015	0.0919885	XSummerSMI
Mont-Laurier	Prov1538	FallSMI	0.000597128	0.000654838	99	0.911871	0.364052	XFallSMI
Mont-Laurier	Prov1538	totalC:as.factor(Bloc)3	0.499148	0.0759704	99	6.57029	2.35838e-09	XtotalC:as.factor(Bloc)3
Mont-Laurier	Prov1538	totalC:as.factor(Bloc)4	0.583083	0.089581	99	6.509	3.1394e-09	XtotalC:as.factor(Bloc)4
Mont-Laurier	Prov1538	totalC:as.factor(Bloc)6	0.521124	0.0810541	99	6.42934	4.54672e-09	XtotalC:as.factor(Bloc)6
Mont-Laurier	Prov1538	s(Year):as.factor(Bloc)3Fx1	3.80138	0.609033	99	6.24167	1.08065e-08	Xs(Year):as.factor(Bloc)3Fx1
Mont-Laurier	Prov1538	s(Year):as.factor(Bloc)4Fx1	4.01808	0.65441	99	6.14001	1.72002e-08	Xs(Year):as.factor(Bloc)4Fx1
Mont-Laurier	Prov1538	s(Year):as.factor(Bloc)6Fx1	3.39708	0.541136	99	6.27769	9.15898e-09	Xs(Year):as.factor(Bloc)6Fx1
Mont-Laurier	Prov3268	(Intercept)	0.121928	0.136451	99	0.893569	0.37372	X(Intercept)
Mont-Laurier	Prov3268	prevSummerTemp	-0.00722611	0.00207128	99	-3.48872	0.000725837	XprevSummerTemp
Mont-Laurier	Prov3268	prevFallTemp	-0.00138879	0.00164688	99	-0.843287	0.401101	XprevFallTemp
Mont-Laurier	Prov3268	WinterTemp	0.00250363	0.00100185	99	2.49901	0.0140996	XWinterTemp
Mont-Laurier	Prov3268	SpringTemp	-0.000316071	0.00111882	99	-0.282504	0.778147	XSpringTemp
Mont-Laurier	Prov3268	SummerTemp	-0.00202399	0.00210623	99	-0.960955	0.338916	XSummerTemp
Mont-Laurier	Prov3268	FallTemp	-0.00145967	0.00172248	99	-0.847424	0.398803	XFallTemp
Mont-Laurier	Prov3268	prevSummerSMI	0.00034405	0.000335438	99	1.02567	0.307545	XprevSummerSMI
Mont-Laurier	Prov3268	prevFallSMI	-0.0005856	0.000367554	99	-1.59323	0.114295	XprevFallSMI
Mont-Laurier	Prov3268	Snowfall	4.45909e-05	3.31358e-05	99	1.3457	0.181472	XSnowfall
Mont-Laurier	Prov3268	SpringSMI	-0.000341369	0.000827078	99	-0.41274	0.680689	XSpringSMI
Mont-Laurier	Prov3268	SummerSMI	-0.000235855	0.000319119	99	-0.739081	0.461607	XSummerSMI
Mont-Laurier	Prov3268	FallSMI	0.000714304	0.000383315	99	1.86349	0.0653571	XFallSMI
Mont-Laurier	Prov3268	totalC:as.factor(Bloc)3	0.141973	0.0619632	99	2.29125	0.0240683	XtotalC:as.factor(Bloc)3
Mont-Laurier	Prov3268	totalC:as.factor(Bloc)4	0.114268	0.0397822	99	2.87233	0.0049851	XtotalC:as.factor(Bloc)4
Mont-Laurier	Prov3268	totalC:as.factor(Bloc)6	0.146067	0.0602461	99	2.4245	0.0171429	XtotalC:as.factor(Bloc)6
Mont-Laurier	Prov3268	s(Year):as.factor(Bloc)3Fx1	0.298003	0.15302	99	1.94748	0.0543106	Xs(Year):as.factor(Bloc)3Fx1
Mont-Laurier	Prov3268	s(Year):as.factor(Bloc)4Fx1	0.366542	0.160724	99	2.28057	0.0247178	Xs(Year):as.factor(Bloc)4Fx1
Mont-Laurier	Prov3268	s(Year):as.factor(Bloc)6Fx1	0.303211	0.163333	99	1.8564	0.0663706	Xs(Year):as.factor(Bloc)6Fx1
Mont-Laurier	Prov4277	(Intercept)	-0.7283	0.174054	99	-4.18432	6.19679e-05	X(Intercept)
Mont-Laurier	Prov4277	prevSummerTemp	-0.00703367	0.00200077	99	-3.51548	0.000663846	XprevSummerTemp
Mont-Laurier	Prov4277	prevFallTemp	0.00158752	0.00166703	99	0.952305	0.343262	XprevFallTemp
Mont-Laurier	Prov4277	WinterTemp	0.00194237	0.00100875	99	1.92553	0.0570328	XWinterTemp
Mont-Laurier	Prov4277	SpringTemp	-0.00272751	0.00110558	99	-2.46704	0.0153407	XSpringTemp
Mont-Laurier	Prov4277	SummerTemp	-0.0061482	0.00205317	99	-2.99449	0.00347251	XSummerTemp
Mont-Laurier	Prov4277	FallTemp	0.000146106	0.00181298	99	0.0805888	0.935932	XFallTemp
Mont-Laurier	Prov4277	prevSummerSMI	0.000514677	0.000350743	99	1.46739	0.14544	XprevSummerSMI
Mont-Laurier	Prov4277	prevFallSMI	-0.000694617	0.000386513	99	-1.79714	0.075363	XprevFallSMI
Mont-Laurier	Prov4277	Snowfall	-3.9279e-05	3.37695e-05	99	-1.16315	0.247564	XSnowfall
Mont-Laurier	Prov4277	SpringSMI	-0.000841297	0.000890187	99	-0.945079	0.346919	XSpringSMI
Mont-Laurier	Prov4277	SummerSMI	0.000212806	0.000328222	99	0.64836	0.518253	XSummerSMI
Mont-Laurier	Prov4277	FallSMI	0.000597983	0.000377633	99	1.58351	0.116496	XFallSMI
Mont-Laurier	Prov4277	totalC:as.factor(Bloc)3	0.768913	0.0970334	99	7.92421	3.48684e-12	XtotalC:as.factor(Bloc)3
Mont-Laurier	Prov4277	totalC:as.factor(Bloc)4	1.10822	0.143413	99	7.72751	9.15927e-12	XtotalC:as.factor(Bloc)4
Mont-Laurier	Prov4277	totalC:as.factor(Bloc)6	0.627382	0.076965	99	8.15151	1.13561e-12	XtotalC:as.factor(Bloc)6
Mont-Laurier	Prov4277	s(Year):as.factor(Bloc)3Fx1	2.82492	0.369393	99	7.64746	1.3549e-11	Xs(Year):as.factor(Bloc)3Fx1
Mont-Laurier	Prov4277	s(Year):as.factor(Bloc)4Fx1	2.82381	0.374654	99	7.53712	2.32086e-11	Xs(Year):as.factor(Bloc)4Fx1
Mont-Laurier	Prov4277	s(Year):as.factor(Bloc)6Fx1	3.08496	0.399676	99	7.71864	9.56565e-12	Xs(Year):as.factor(Bloc)6Fx1
Mont-Laurier	Prov4344	(Intercept)	-0.0124738	0.16421	99	-0.0759629	0.939602	X(Intercept)
Mont-Laurier	Prov4344	prevSummerTemp	-0.0126654	0.00237734	99	-5.32757	6.25276e-07	XprevSummerTemp
Mont-Laurier	Prov4344	prevFallTemp	-0.00123028	0.00185434	99	-0.663458	0.508579	XprevFallTemp
Mont-Laurier	Prov4344	WinterTemp	0.0048799	0.00110797	99	4.40436	2.6879e-05	XWinterTemp
Mont-Laurier	Prov4344	SpringTemp	-0.00242205	0.00118096	99	-2.05091	0.0429171	XSpringTemp
Mont-Laurier	Prov4344	SummerTemp	-0.00650075	0.00230686	99	-2.818	0.00583527	XSummerTemp
Mont-Laurier	Prov4344	FallTemp	6.82854e-05	0.00197181	99	0.0346308	0.972444	XFallTemp
Mont-Laurier	Prov4344	prevSummerSMI	0.000543398	0.000371515	99	1.46265	0.146729	XprevSummerSMI
Mont-Laurier	Prov4344	prevFallSMI	-0.000848846	0.000438017	99	-1.93793	0.0554806	XprevFallSMI
Mont-Laurier	Prov4344	Snowfall	2.08967e-05	3.26534e-05	99	0.639953	0.523681	XSnowfall
Mont-Laurier	Prov4344	SpringSMI	-0.000911234	0.000864544	99	-1.054	0.294446	XSpringSMI
Mont-Laurier	Prov4344	SummerSMI	0.000491293	0.000365041	99	1.34586	0.181422	XSummerSMI
Mont-Laurier	Prov4344	FallSMI	0.000804733	0.000409295	99	1.96614	0.0520829	XFallSMI
Mont-Laurier	Prov4344	totalC:as.factor(Bloc)3	0.242442	0.0490132	99	4.94647	3.0948e-06	XtotalC:as.factor(Bloc)3
Mont-Laurier	Prov4344	totalC:as.factor(Bloc)4	0.434074	0.0965762	99	4.49463	1.89419e-05	XtotalC:as.factor(Bloc)4
Mont-Laurier	Prov4344	totalC:as.factor(Bloc)6	0.291888	0.0616538	99	4.73431	7.33332e-06	XtotalC:as.factor(Bloc)6
Mont-Laurier	Prov4344	s(Year):as.factor(Bloc)3Fx1	1.21043	0.258298	99	4.6862	8.89196e-06	Xs(Year):as.factor(Bloc)3Fx1
Mont-Laurier	Prov4344	s(Year):as.factor(Bloc)4Fx1	1.19564	0.285245	99	4.19163	6.02973e-05	Xs(Year):as.factor(Bloc)4Fx1
Mont-Laurier	Prov4344	s(Year):as.factor(Bloc)6Fx1	1.17806	0.261092	99	4.51207	1.76949e-05	Xs(Year):as.factor(Bloc)6Fx1
Mont-Laurier	Prov4351	(Intercept)	-0.142295	0.226912	99	-0.627095	0.53204	X(Intercept)
Mont-Laurier	Prov4351	prevSummerTemp	-0.0108588	0.00276561	99	-3.92637	0.000159515	XprevSummerTemp
Mont-Laurier	Prov4351	prevFallTemp	-0.00254875	0.00226956	99	-1.12301	0.264147	XprevFallTemp
Mont-Laurier	Prov4351	WinterTemp	0.00524451	0.00137722	99	3.80802	0.000243037	XWinterTemp
Mont-Laurier	Prov4351	SpringTemp	-0.00565056	0.00149309	99	-3.78448	0.000264015	XSpringTemp
Mont-Laurier	Prov4351	SummerTemp	-0.00914407	0.00280083	99	-3.26477	0.00150498	XSummerTemp
Mont-Laurier	Prov4351	FallTemp	-0.000824831	0.00244445	99	-0.337431	0.736507	XFallTemp
Mont-Laurier	Prov4351	prevSummerSMI	0.00108607	0.000473237	99	2.29498	0.0238452	XprevSummerSMI
Mont-Laurier	Prov4351	prevFallSMI	-0.001653	0.000529905	99	-3.11943	0.00237379	XprevFallSMI
Mont-Laurier	Prov4351	Snowfall	-3.14013e-05	4.44651e-05	99	-0.706202	0.481721	XSnowfall
Mont-Laurier	Prov4351	SpringSMI	-0.00376742	0.00114693	99	-3.28478	0.00141192	XSpringSMI
Mont-Laurier	Prov4351	SummerSMI	0.000116664	0.000450447	99	0.258996	0.796176	XSummerSMI
Mont-Laurier	Prov4351	FallSMI	0.000815236	0.000519186	99	1.57022	0.119555	XFallSMI
Mont-Laurier	Prov4351	totalC:as.factor(Bloc)3	0.457595	0.0663597	99	6.89568	5.08725e-10	XtotalC:as.factor(Bloc)3
Mont-Laurier	Prov4351	totalC:as.factor(Bloc)4	0.536509	0.0787274	99	6.81477	7.46654e-10	XtotalC:as.factor(Bloc)4
Mont-Laurier	Prov4351	totalC:as.factor(Bloc)6	0.521637	0.0769427	99	6.77955	8.81973e-10	XtotalC:as.factor(Bloc)6
Mont-Laurier	Prov4351	s(Year):as.factor(Bloc)3Fx1	2.75612	0.425026	99	6.4846	3.51716e-09	Xs(Year):as.factor(Bloc)3Fx1
Mont-Laurier	Prov4351	s(Year):as.factor(Bloc)4Fx1	2.78152	0.438012	99	6.35034	6.55367e-09	Xs(Year):as.factor(Bloc)4Fx1
Mont-Laurier	Prov4351	s(Year):as.factor(Bloc)6Fx1	2.70672	0.422759	99	6.40252	5.14855e-09	Xs(Year):as.factor(Bloc)6Fx1
Mont-Laurier	Prov4353	(Intercept)	-0.0543569	0.180722	99	-0.300776	0.764216	X(Intercept)
Mont-Laurier	Prov4353	prevSummerTemp	-0.013035	0.00235876	99	-5.5262	2.65426e-07	XprevSummerTemp
Mont-Laurier	Prov4353	prevFallTemp	0.0023243	0.00197417	99	1.17735	0.241877	XprevFallTemp
Mont-Laurier	Prov4353	WinterTemp	0.00388687	0.00120274	99	3.23167	0.00167162	XWinterTemp
Mont-Laurier	Prov4353	SpringTemp	-0.00138764	0.00134983	99	-1.02801	0.30645	XSpringTemp
Mont-Laurier	Prov4353	SummerTemp	-0.00787003	0.00247126	99	-3.18462	0.0019383	XSummerTemp
Mont-Laurier	Prov4353	FallTemp	0.0015449	0.00213681	99	0.722993	0.471389	XFallTemp
Mont-Laurier	Prov4353	prevSummerSMI	9.76094e-05	0.000419294	99	0.232795	0.816401	XprevSummerSMI
Mont-Laurier	Prov4353	prevFallSMI	-0.000527031	0.000459765	99	-1.1463	0.254432	XprevFallSMI
Mont-Laurier	Prov4353	Snowfall	4.83814e-05	4.07379e-05	99	1.18763	0.237822	XSnowfall
Mont-Laurier	Prov4353	SpringSMI	-0.00141581	0.00107968	99	-1.31132	0.192781	XSpringSMI
Mont-Laurier	Prov4353	SummerSMI	-0.000421236	0.000386281	99	-1.09049	0.278144	XSummerSMI
Mont-Laurier	Prov4353	FallSMI	0.00165858	0.000454317	99	3.65072	0.000419902	XFallSMI
Mont-Laurier	Prov4353	totalC:as.factor(Bloc)3	0.293906	0.0638094	99	4.606	1.22304e-05	XtotalC:as.factor(Bloc)3
Mont-Laurier	Prov4353	totalC:as.factor(Bloc)4	0.329255	0.0736795	99	4.46875	2.09502e-05	XtotalC:as.factor(Bloc)4
Mont-Laurier	Prov4353	totalC:as.factor(Bloc)6	0.2413	0.0500147	99	4.82458	5.09311e-06	XtotalC:as.factor(Bloc)6
Mont-Laurier	Prov4353	s(Year):as.factor(Bloc)3Fx1	1.48398	0.349898	99	4.2412	5.00588e-05	Xs(Year):as.factor(Bloc)3Fx1
Mont-Laurier	Prov4353	s(Year):as.factor(Bloc)4Fx1	1.45401	0.347991	99	4.17829	6.33794e-05	Xs(Year):as.factor(Bloc)4Fx1
Mont-Laurier	Prov4353	s(Year):as.factor(Bloc)6Fx1	1.51979	0.343227	99	4.42795	2.45396e-05	Xs(Year):as.factor(Bloc)6Fx1
Mont-Laurier	Prov4360	(Intercept)	-0.201725	0.220879	99	-0.91328	0.363314	X(Intercept)
Mont-Laurier	Prov4360	prevSummerTemp	-0.0146524	0.002961	99	-4.94847	3.06944e-06	XprevSummerTemp
Mont-Laurier	Prov4360	prevFallTemp	0.00255789	0.00238303	99	1.07337	0.285713	XprevFallTemp
Mont-Laurier	Prov4360	WinterTemp	0.0040332	0.00146431	99	2.75434	0.00699922	XWinterTemp
Mont-Laurier	Prov4360	SpringTemp	0.000430873	0.0015942	99	0.270275	0.787511	XSpringTemp
Mont-Laurier	Prov4360	SummerTemp	-0.00707399	0.00299381	99	-2.36288	0.0200885	XSummerTemp
Mont-Laurier	Prov4360	FallTemp	0.0015166	0.00257349	99	0.589315	0.556993	XFallTemp
Mont-Laurier	Prov4360	prevSummerSMI	0.00024288	0.000494262	99	0.491398	0.624232	XprevSummerSMI
Mont-Laurier	Prov4360	prevFallSMI	-0.000383552	0.00055947	99	-0.685563	0.494591	XprevFallSMI
Mont-Laurier	Prov4360	Snowfall	2.65223e-05	4.66642e-05	99	0.568365	0.571074	XSnowfall
Mont-Laurier	Prov4360	SpringSMI	2.67185e-05	0.00121879	99	0.0219223	0.982554	XSpringSMI
Mont-Laurier	Prov4360	SummerSMI	0.000206358	0.000464903	99	0.443874	0.658103	XSummerSMI
Mont-Laurier	Prov4360	FallSMI	0.0019506	0.000541141	99	3.60461	0.000491495	XFallSMI
Mont-Laurier	Prov4360	totalC:as.factor(Bloc)3	0.188344	0.0542446	99	3.47213	0.000766961	XtotalC:as.factor(Bloc)3
Mont-Laurier	Prov4360	totalC:as.factor(Bloc)4	0.213966	0.0628331	99	3.40531	0.00095594	XtotalC:as.factor(Bloc)4
Mont-Laurier	Prov4360	totalC:as.factor(Bloc)6	0.204726	0.060132	99	3.40461	0.000958115	XtotalC:as.factor(Bloc)6
Mont-Laurier	Prov4360	s(Year):as.factor(Bloc)3Fx1	1.27616	0.394853	99	3.23198	0.00166998	Xs(Year):as.factor(Bloc)3Fx1
Mont-Laurier	Prov4360	s(Year):as.factor(Bloc)4Fx1	1.27772	0.416928	99	3.06462	0.00280855	Xs(Year):as.factor(Bloc)4Fx1
Mont-Laurier	Prov4360	s(Year):as.factor(Bloc)6Fx1	1.26363	0.406413	99	3.10924	0.00244958	Xs(Year):as.factor(Bloc)6Fx1
Mont-Laurier	Prov6801	(Intercept)	-0.150744	0.162007	99	-0.930476	0.354388	X(Intercept)
Mont-Laurier	Prov6801	prevSummerTemp	-0.00964795	0.00214347	99	-4.50108	1.84709e-05	XprevSummerTemp
Mont-Laurier	Prov6801	prevFallTemp	0.000409668	0.00172617	99	0.237327	0.812893	XprevFallTemp
Mont-Laurier	Prov6801	WinterTemp	0.0036553	0.00104078	99	3.51208	0.000671439	XWinterTemp
Mont-Laurier	Prov6801	SpringTemp	-0.0027058	0.00112193	99	-2.41175	0.0177189	XSpringTemp
Mont-Laurier	Prov6801	SummerTemp	-0.00866779	0.0021208	99	-4.08703	8.89092e-05	XSummerTemp
Mont-Laurier	Prov6801	FallTemp	-0.000337516	0.00185931	99	-0.181527	0.856325	XFallTemp
Mont-Laurier	Prov6801	prevSummerSMI	0.000844162	0.000353681	99	2.38679	0.0188961	XprevSummerSMI
Mont-Laurier	Prov6801	prevFallSMI	-0.00130383	0.000404509	99	-3.22323	0.00171679	XprevFallSMI
Mont-Laurier	Prov6801	Snowfall	5.54763e-05	3.26972e-05	99	1.69667	0.0929013	XSnowfall
Mont-Laurier	Prov6801	SpringSMI	-0.00145609	0.000865696	99	-1.68199	0.0957227	XSpringSMI
Mont-Laurier	Prov6801	SummerSMI	0.000313007	0.000340691	99	0.918742	0.360463	XSummerSMI
Mont-Laurier	Prov6801	FallSMI	0.000473146	0.000390078	99	1.21295	0.228034	XFallSMI
Mont-Laurier	Prov6801	totalC:as.factor(Bloc)3	0.644487	0.112245	99	5.7418	1.02998e-07	XtotalC:as.factor(Bloc)3
Mont-Laurier	Prov6801	totalC:as.factor(Bloc)4	0.367149	0.0589387	99	6.22932	1.14357e-08	XtotalC:as.factor(Bloc)4
Mont-Laurier	Prov6801	totalC:as.factor(Bloc)6	0.394256	0.0644038	99	6.12162	1.8703e-08	XtotalC:as.factor(Bloc)6
Mont-Laurier	Prov6801	s(Year):as.factor(Bloc)3Fx1	1.70745	0.310073	99	5.50662	2.89016e-07	Xs(Year):as.factor(Bloc)3Fx1
Mont-Laurier	Prov6801	s(Year):as.factor(Bloc)4Fx1	1.85583	0.31885	99	5.82039	7.26454e-08	Xs(Year):as.factor(Bloc)4Fx1
Mont-Laurier	Prov6801	s(Year):as.factor(Bloc)6Fx1	1.7411	0.303431	99	5.73803	1.04733e-07	Xs(Year):as.factor(Bloc)6Fx1
Mont-Laurier	Prov6802	(Intercept)	-0.172837	0.18909	99	-0.914046	0.362914	X(Intercept)
Mont-Laurier	Prov6802	prevSummerTemp	-0.00875367	0.00257387	99	-3.40098	0.000969578	XprevSummerTemp
Mont-Laurier	Prov6802	prevFallTemp	-0.00233852	0.00206454	99	-1.13271	0.260073	XprevFallTemp
Mont-Laurier	Prov6802	WinterTemp	0.00455843	0.00125976	99	3.6185	0.000468793	XWinterTemp
Mont-Laurier	Prov6802	SpringTemp	-0.00395427	0.00136127	99	-2.90483	0.00453244	XSpringTemp
Mont-Laurier	Prov6802	SummerTemp	-0.0067549	0.00256073	99	-2.63788	0.00968964	XSummerTemp
Mont-Laurier	Prov6802	FallTemp	-0.00109567	0.00221634	99	-0.49436	0.622147	XFallTemp
Mont-Laurier	Prov6802	prevSummerSMI	0.000851596	0.000423831	99	2.00928	0.0472295	XprevSummerSMI
Mont-Laurier	Prov6802	prevFallSMI	-0.000983918	0.000480533	99	-2.04756	0.0432518	XprevFallSMI
Mont-Laurier	Prov6802	Snowfall	2.57472e-05	3.97692e-05	99	0.647415	0.518862	XSnowfall
Mont-Laurier	Prov6802	SpringSMI	-0.00139454	0.00103493	99	-1.34747	0.180904	XSpringSMI
Mont-Laurier	Prov6802	SummerSMI	0.000203849	0.000405008	99	0.503321	0.615857	XSummerSMI
Mont-Laurier	Prov6802	FallSMI	0.000807859	0.000466197	99	1.73287	0.0862325	XFallSMI
Mont-Laurier	Prov6802	totalC:as.factor(Bloc)3	0.393883	0.0731489	99	5.38468	4.89516e-07	XtotalC:as.factor(Bloc)3
Mont-Laurier	Prov6802	totalC:as.factor(Bloc)4	0.507714	0.095585	99	5.31165	6.69285e-07	XtotalC:as.factor(Bloc)4
Mont-Laurier	Prov6802	totalC:as.factor(Bloc)6	0.306481	0.0543971	99	5.63414	1.65588e-07	XtotalC:as.factor(Bloc)6
Mont-Laurier	Prov6802	s(Year):as.factor(Bloc)3Fx1	1.6745	0.330198	99	5.07121	1.84598e-06	Xs(Year):as.factor(Bloc)3Fx1
Mont-Laurier	Prov6802	s(Year):as.factor(Bloc)4Fx1	1.81249	0.3712	99	4.88278	4.01827e-06	Xs(Year):as.factor(Bloc)4Fx1
Mont-Laurier	Prov6802	s(Year):as.factor(Bloc)6Fx1	1.68108	0.320662	99	5.24253	8.9813e-07	Xs(Year):as.factor(Bloc)6Fx1
Mont-Laurier	Prov6804	(Intercept)	0.0599485	0.104799	99	0.572032	0.568597	X(Intercept)
Mont-Laurier	Prov6804	prevSummerTemp	-0.00405974	0.00145697	99	-2.78643	0.00638833	XprevSummerTemp
Mont-Laurier	Prov6804	prevFallTemp	-0.00245363	0.00115519	99	-2.12401	0.036161	XprevFallTemp
Mont-Laurier	Prov6804	WinterTemp	0.00195936	0.000705582	99	2.77694	0.00656368	XWinterTemp
Mont-Laurier	Prov6804	SpringTemp	-0.00147806	0.000765588	99	-1.93062	0.0563913	XSpringTemp
Mont-Laurier	Prov6804	SummerTemp	-0.0046219	0.00143687	99	-3.21664	0.00175288	XSummerTemp
Mont-Laurier	Prov6804	FallTemp	-0.00241873	0.00122976	99	-1.96683	0.0520024	XFallTemp
Mont-Laurier	Prov6804	prevSummerSMI	-2.84997e-06	0.000236053	99	-0.0120734	0.990391	XprevSummerSMI
Mont-Laurier	Prov6804	prevFallSMI	-0.000361508	0.000266443	99	-1.35679	0.177933	XprevFallSMI
Mont-Laurier	Prov6804	Snowfall	5.82323e-06	2.20459e-05	99	0.264142	0.79222	XSnowfall
Mont-Laurier	Prov6804	SpringSMI	-0.000301374	0.000565755	99	-0.532694	0.595439	XSpringSMI
Mont-Laurier	Prov6804	SummerSMI	-7.65187e-05	0.00022674	99	-0.337474	0.736474	XSummerSMI
Mont-Laurier	Prov6804	FallSMI	0.000617815	0.000263446	99	2.34513	0.0210159	XFallSMI
Mont-Laurier	Prov6804	totalC:as.factor(Bloc)3	0.23838	0.0650114	99	3.66675	0.00039742	XtotalC:as.factor(Bloc)3
Mont-Laurier	Prov6804	totalC:as.factor(Bloc)4	0.243659	0.0695045	99	3.50566	0.00068599	XtotalC:as.factor(Bloc)4
Mont-Laurier	Prov6804	totalC:as.factor(Bloc)6	0.187371	0.0493911	99	3.79361	0.000255681	XtotalC:as.factor(Bloc)6
Mont-Laurier	Prov6804	s(Year):as.factor(Bloc)3Fx1	0.53822	0.18029	99	2.9853	0.00356956	Xs(Year):as.factor(Bloc)3Fx1
Mont-Laurier	Prov6804	s(Year):as.factor(Bloc)4Fx1	0.490848	0.16474	99	2.97954	0.00363165	Xs(Year):as.factor(Bloc)4Fx1
Mont-Laurier	Prov6804	s(Year):as.factor(Bloc)6Fx1	0.533319	0.162346	99	3.28508	0.00141058	Xs(Year):as.factor(Bloc)6Fx1
Mont-Laurier	Prov6805	(Intercept)	0.0929327	0.170753	99	0.544252	0.587492	X(Intercept)
Mont-Laurier	Prov6805	prevSummerTemp	-0.0104356	0.00247031	99	-4.22442	5.33206e-05	XprevSummerTemp
Mont-Laurier	Prov6805	prevFallTemp	0.000243374	0.00197587	99	0.123173	0.90222	XprevFallTemp
Mont-Laurier	Prov6805	WinterTemp	0.00434581	0.00120652	99	3.60193	0.000495994	XWinterTemp
Mont-Laurier	Prov6805	SpringTemp	-0.00201485	0.00131481	99	-1.53243	0.128606	XSpringTemp
Mont-Laurier	Prov6805	SummerTemp	-0.00615767	0.00245982	99	-2.5033	0.0139401	XSummerTemp
Mont-Laurier	Prov6805	FallTemp	0.00139319	0.00211811	99	0.657749	0.512226	XFallTemp
Mont-Laurier	Prov6805	prevSummerSMI	0.000125689	0.000406042	99	0.309546	0.757557	XprevSummerSMI
Mont-Laurier	Prov6805	prevFallSMI	-0.000206539	0.00046319	99	-0.445906	0.656639	XprevFallSMI
Mont-Laurier	Prov6805	Snowfall	5.01843e-05	3.83161e-05	99	1.30974	0.193314	XSnowfall
Mont-Laurier	Prov6805	SpringSMI	-0.00129946	0.000995736	99	-1.30502	0.19491	XSpringSMI
Mont-Laurier	Prov6805	SummerSMI	-0.000512793	0.000384931	99	-1.33217	0.185863	XSummerSMI
Mont-Laurier	Prov6805	FallSMI	0.00164349	0.000453355	99	3.62517	0.000458249	XFallSMI
Mont-Laurier	Prov6805	totalC:as.factor(Bloc)3	0.180649	0.0535781	99	3.3717	0.00106676	XtotalC:as.factor(Bloc)3
Mont-Laurier	Prov6805	totalC:as.factor(Bloc)4	0.229148	0.0723333	99	3.16794	0.00204203	XtotalC:as.factor(Bloc)4
Mont-Laurier	Prov6805	totalC:as.factor(Bloc)6	0.179043	0.0533508	99	3.35596	0.00112274	XtotalC:as.factor(Bloc)6
Mont-Laurier	Prov6805	s(Year):as.factor(Bloc)3Fx1	0.89768	0.298675	99	3.00554	0.00335903	Xs(Year):as.factor(Bloc)3Fx1
Mont-Laurier	Prov6805	s(Year):as.factor(Bloc)4Fx1	0.885284	0.319864	99	2.76769	0.0067389	Xs(Year):as.factor(Bloc)4Fx1
Mont-Laurier	Prov6805	s(Year):as.factor(Bloc)6Fx1	0.86714	0.290603	99	2.98393	0.00358418	Xs(Year):as.factor(Bloc)6Fx1
Mont-Laurier	Prov6901	(Intercept)	0.405952	0.233916	99	1.73547	0.08577	X(Intercept)
Mont-Laurier	Prov6901	prevSummerTemp	-0.012387	0.00348607	99	-3.5533	0.000584708	XprevSummerTemp
Mont-Laurier	Prov6901	prevFallTemp	0.000346263	0.00278429	99	0.124363	0.90128	XprevFallTemp
Mont-Laurier	Prov6901	WinterTemp	0.00525401	0.00168476	99	3.11855	0.00238022	XWinterTemp
Mont-Laurier	Prov6901	SpringTemp	-0.000308373	0.00189711	99	-0.162549	0.871205	XSpringTemp
Mont-Laurier	Prov6901	SummerTemp	-0.00755055	0.00355032	99	-2.12672	0.0359289	XSummerTemp
Mont-Laurier	Prov6901	FallTemp	-0.000571113	0.00289529	99	-0.197256	0.844032	XFallTemp
Mont-Laurier	Prov6901	prevSummerSMI	0.000790522	0.000566648	99	1.39508	0.166112	XprevSummerSMI
Mont-Laurier	Prov6901	prevFallSMI	-0.00136011	0.000617024	99	-2.20431	0.0298188	XprevFallSMI
Mont-Laurier	Prov6901	Snowfall	0.000148245	5.65881e-05	99	2.61972	0.0101849	XSnowfall
Mont-Laurier	Prov6901	SpringSMI	-0.00238005	0.00140361	99	-1.69566	0.093093	XSpringSMI
Mont-Laurier	Prov6901	SummerSMI	-0.000638134	0.000539877	99	-1.182	0.240038	XSummerSMI
Mont-Laurier	Prov6901	FallSMI	0.00170349	0.000648645	99	2.62623	0.0100048	XFallSMI
Mont-Laurier	Prov6901	totalC:as.factor(Bloc)3	0.0971375	0.0284444	99	3.415	0.000926044	XtotalC:as.factor(Bloc)3
Mont-Laurier	Prov6901	totalC:as.factor(Bloc)4	0.149576	0.0638681	99	2.34195	0.021186	XtotalC:as.factor(Bloc)4
Mont-Laurier	Prov6901	totalC:as.factor(Bloc)6	0.149041	0.0625104	99	2.38426	0.0190193	XtotalC:as.factor(Bloc)6
Mont-Laurier	Prov6901	s(Year):as.factor(Bloc)3Fx1	0.712879	0.261208	99	2.72917	0.00751521	Xs(Year):as.factor(Bloc)3Fx1
Mont-Laurier	Prov6901	s(Year):as.factor(Bloc)4Fx1	0.50926	0.264185	99	1.92766	0.0567631	Xs(Year):as.factor(Bloc)4Fx1
Mont-Laurier	Prov6901	s(Year):as.factor(Bloc)6Fx1	0.511948	0.265791	99	1.92613	0.0569561	Xs(Year):as.factor(Bloc)6Fx1
Mont-Laurier	Prov6907	(Intercept)	-0.369012	0.163821	99	-2.25253	0.0264963	X(Intercept)
Mont-Laurier	Prov6907	prevSummerTemp	-0.010346	0.00223707	99	-4.62479	1.13535e-05	XprevSummerTemp
Mont-Laurier	Prov6907	prevFallTemp	0.000457653	0.00180329	99	0.253787	0.800186	XprevFallTemp
Mont-Laurier	Prov6907	WinterTemp	0.00278489	0.0010954	99	2.54235	0.0125611	XWinterTemp
Mont-Laurier	Prov6907	SpringTemp	-0.00181145	0.00119749	99	-1.51271	0.133539	XSpringTemp
Mont-Laurier	Prov6907	SummerTemp	-0.0085462	0.00225982	99	-3.78181	0.000266498	XSummerTemp
Mont-Laurier	Prov6907	FallTemp	0.000431936	0.00196024	99	0.220349	0.826053	XFallTemp
Mont-Laurier	Prov6907	prevSummerSMI	0.000646006	0.000384509	99	1.68008	0.0960947	XprevSummerSMI
Mont-Laurier	Prov6907	prevFallSMI	-0.00111674	0.000438758	99	-2.54522	0.0124645	XprevFallSMI
Mont-Laurier	Prov6907	Snowfall	-3.05636e-05	3.42296e-05	99	-0.8929	0.374076	XSnowfall
Mont-Laurier	Prov6907	SpringSMI	-0.00209186	0.000926955	99	-2.25671	0.0262247	XSpringSMI
Mont-Laurier	Prov6907	SummerSMI	0.000290089	0.000368806	99	0.786563	0.433417	XSummerSMI
Mont-Laurier	Prov6907	FallSMI	0.000608495	0.000412964	99	1.47348	0.143794	XFallSMI
Mont-Laurier	Prov6907	totalC:as.factor(Bloc)3	0.527609	0.0653982	99	8.06763	1.71918e-12	XtotalC:as.factor(Bloc)3
Mont-Laurier	Prov6907	totalC:as.factor(Bloc)4	0.590279	0.0739462	99	7.98254	2.61604e-12	XtotalC:as.factor(Bloc)4
Mont-Laurier	Prov6907	totalC:as.factor(Bloc)6	0.626816	0.0785911	99	7.97567	2.70619e-12	XtotalC:as.factor(Bloc)6
Mont-Laurier	Prov6907	s(Year):as.factor(Bloc)3Fx1	2.54777	0.33026	99	7.71442	9.76538e-12	Xs(Year):as.factor(Bloc)3Fx1
Mont-Laurier	Prov6907	s(Year):as.factor(Bloc)4Fx1	2.59954	0.339879	99	7.64843	1.34851e-11	Xs(Year):as.factor(Bloc)4Fx1
Mont-Laurier	Prov6907	s(Year):as.factor(Bloc)6Fx1	2.63831	0.347795	99	7.58582	1.83052e-11	Xs(Year):as.factor(Bloc)6Fx1
Mont-Laurier	Prov6909	(Intercept)	-0.437276	0.185927	99	-2.35187	0.0206593	X(Intercept)
Mont-Laurier	Prov6909	prevSummerTemp	-0.00546735	0.0021938	99	-2.49218	0.014357	XprevSummerTemp
Mont-Laurier	Prov6909	prevFallTemp	-0.00353027	0.00172041	99	-2.052	0.0428095	XprevFallTemp
Mont-Laurier	Prov6909	WinterTemp	0.00199862	0.00103006	99	1.9403	0.0551884	XWinterTemp
Mont-Laurier	Prov6909	SpringTemp	-0.000891429	0.00112637	99	-0.79142	0.430591	XSpringTemp
Mont-Laurier	Prov6909	SummerTemp	-0.00952904	0.0021122	99	-4.51142	1.77401e-05	XSummerTemp
Mont-Laurier	Prov6909	FallTemp	-0.00510779	0.00185778	99	-2.74941	0.00709771	XFallTemp
Mont-Laurier	Prov6909	prevSummerSMI	0.00027039	0.000355196	99	0.761242	0.448322	XprevSummerSMI
Mont-Laurier	Prov6909	prevFallSMI	-0.00115545	0.000409803	99	-2.81953	0.00580971	XprevFallSMI
Mont-Laurier	Prov6909	Snowfall	3.9726e-06	3.12674e-05	99	0.127052	0.899157	XSnowfall
Mont-Laurier	Prov6909	SpringSMI	-0.00185894	0.000834713	99	-2.22704	0.0282102	XSpringSMI
Mont-Laurier	Prov6909	SummerSMI	0.000370425	0.000339745	99	1.0903	0.278226	XSummerSMI
Mont-Laurier	Prov6909	FallSMI	-0.00031254	0.000382387	99	-0.81734	0.415697	XFallSMI
Mont-Laurier	Prov6909	totalC:as.factor(Bloc)3	0.650082	0.0805814	99	8.06739	1.7212e-12	XtotalC:as.factor(Bloc)3
Mont-Laurier	Prov6909	totalC:as.factor(Bloc)4	0.619637	0.0757074	99	8.18463	9.63938e-13	XtotalC:as.factor(Bloc)4
Mont-Laurier	Prov6909	totalC:as.factor(Bloc)6	0.584987	0.0718019	99	8.14723	1.15996e-12	XtotalC:as.factor(Bloc)6
Mont-Laurier	Prov6909	s(Year):as.factor(Bloc)3Fx1	2.94575	0.383954	99	7.67212	1.20105e-11	Xs(Year):as.factor(Bloc)3Fx1
Mont-Laurier	Prov6909	s(Year):as.factor(Bloc)4Fx1	3.13956	0.41011	99	7.65541	1.30329e-11	Xs(Year):as.factor(Bloc)4Fx1
Mont-Laurier	Prov6909	s(Year):as.factor(Bloc)6Fx1	3.00412	0.387402	99	7.75454	8.02354e-12	Xs(Year):as.factor(Bloc)6Fx1
Mont-Laurier	Prov6914	(Intercept)	-0.662577	0.143673	99	-4.6117	1.19575e-05	X(Intercept)
Mont-Laurier	Prov6914	prevSummerTemp	-0.0115397	0.00152409	99	-7.5715	1.96287e-11	XprevSummerTemp
Mont-Laurier	Prov6914	prevFallTemp	-0.000783406	0.00125632	99	-0.623571	0.534343	XprevFallTemp
Mont-Laurier	Prov6914	WinterTemp	0.00401082	0.000755729	99	5.30721	6.82074e-07	XWinterTemp
Mont-Laurier	Prov6914	SpringTemp	-0.00392221	0.000824873	99	-4.75492	6.74989e-06	XSpringTemp
Mont-Laurier	Prov6914	SummerTemp	-0.00839332	0.00155867	99	-5.38492	4.89007e-07	XSummerTemp
Mont-Laurier	Prov6914	FallTemp	7.35996e-06	0.00138116	99	0.00532881	0.995759	XFallTemp
Mont-Laurier	Prov6914	prevSummerSMI	0.000846485	0.000263811	99	3.20869	0.00179732	XprevSummerSMI
Mont-Laurier	Prov6914	prevFallSMI	-0.00134917	0.000298094	99	-4.52598	1.67577e-05	XprevFallSMI
Mont-Laurier	Prov6914	Snowfall	-8.3512e-06	2.45955e-05	99	-0.339542	0.73492	XSnowfall
Mont-Laurier	Prov6914	SpringSMI	-0.00227036	0.00065616	99	-3.46007	0.000798231	XSpringSMI
Mont-Laurier	Prov6914	SummerSMI	0.000598548	0.000245201	99	2.44105	0.0164205	XSummerSMI
Mont-Laurier	Prov6914	FallSMI	0.000499416	0.000290893	99	1.71684	0.0891357	XFallSMI
Mont-Laurier	Prov6914	totalC:as.factor(Bloc)3	0.813885	0.0787355	99	10.337	2.0156e-17	XtotalC:as.factor(Bloc)3
Mont-Laurier	Prov6914	totalC:as.factor(Bloc)4	0.657025	0.0622541	99	10.5539	6.79324e-18	XtotalC:as.factor(Bloc)4
Mont-Laurier	Prov6914	totalC:as.factor(Bloc)6	0.925201	0.0901755	99	10.26	2.96543e-17	XtotalC:as.factor(Bloc)6
Mont-Laurier	Prov6914	s(Year):as.factor(Bloc)3Fx1	3.38379	0.334917	99	10.1034	6.50946e-17	Xs(Year):as.factor(Bloc)3Fx1
Mont-Laurier	Prov6914	s(Year):as.factor(Bloc)4Fx1	3.37321	0.330898	99	10.1941	4.12741e-17	Xs(Year):as.factor(Bloc)4Fx1
Mont-Laurier	Prov6914	s(Year):as.factor(Bloc)6Fx1	3.4128	0.340193	99	10.0319	9.31787e-17	Xs(Year):as.factor(Bloc)6Fx1
Mont-Laurier	Prov6917	(Intercept)	-0.773737	0.218732	99	-3.53738	0.000616856	X(Intercept)
Mont-Laurier	Prov6917	prevSummerTemp	-0.00974673	0.00245013	99	-3.97805	0.000132388	XprevSummerTemp
Mont-Laurier	Prov6917	prevFallTemp	-7.41226e-05	0.00197189	99	-0.0375897	0.970091	XprevFallTemp
Mont-Laurier	Prov6917	WinterTemp	0.00393873	0.00120693	99	3.26342	0.00151146	XWinterTemp
Mont-Laurier	Prov6917	SpringTemp	-0.00353652	0.0012804	99	-2.76205	0.00684783	XSpringTemp
Mont-Laurier	Prov6917	SummerTemp	-0.00862472	0.00241188	99	-3.57593	0.000541709	XSummerTemp
Mont-Laurier	Prov6917	FallTemp	-0.00095879	0.0021373	99	-0.448599	0.654701	XFallTemp
Mont-Laurier	Prov6917	prevSummerSMI	0.000509375	0.00040914	99	1.24499	0.216074	XprevSummerSMI
Mont-Laurier	Prov6917	prevFallSMI	-0.00111377	0.000465905	99	-2.39055	0.0187145	XprevFallSMI
Mont-Laurier	Prov6917	Snowfall	1.40533e-05	3.78336e-05	99	0.37145	0.711096	XSnowfall
Mont-Laurier	Prov6917	SpringSMI	-0.00137679	0.000997072	99	-1.38083	0.170441	XSpringSMI
Mont-Laurier	Prov6917	SummerSMI	0.000135082	0.000386088	99	0.349873	0.727177	XSummerSMI
Mont-Laurier	Prov6917	FallSMI	0.000766225	0.00045011	99	1.7023	0.0918364	XFallSMI
Mont-Laurier	Prov6917	totalC:as.factor(Bloc)3	0.573821	0.0739922	99	7.75516	7.99915e-12	XtotalC:as.factor(Bloc)3
Mont-Laurier	Prov6917	totalC:as.factor(Bloc)4	0.740717	0.0971787	99	7.62221	1.53275e-11	XtotalC:as.factor(Bloc)4
Mont-Laurier	Prov6917	totalC:as.factor(Bloc)6	0.640439	0.0819908	99	7.81112	6.07931e-12	XtotalC:as.factor(Bloc)6
Mont-Laurier	Prov6917	s(Year):as.factor(Bloc)3Fx1	3.40138	0.451605	99	7.53177	2.38203e-11	Xs(Year):as.factor(Bloc)3Fx1
Mont-Laurier	Prov6917	s(Year):as.factor(Bloc)4Fx1	3.43518	0.467172	99	7.35312	5.66967e-11	Xs(Year):as.factor(Bloc)4Fx1
Mont-Laurier	Prov6917	s(Year):as.factor(Bloc)6Fx1	3.86662	0.522362	99	7.40219	4.4703e-11	Xs(Year):as.factor(Bloc)6Fx1
Mont-Laurier	Prov6922	(Intercept)	-0.645308	0.218043	99	-2.95955	0.00385494	X(Intercept)
Mont-Laurier	Prov6922	prevSummerTemp	-0.0107621	0.00244764	99	-4.39696	2.76566e-05	XprevSummerTemp
Mont-Laurier	Prov6922	prevFallTemp	-0.00114735	0.00191502	99	-0.599131	0.550454	XprevFallTemp
Mont-Laurier	Prov6922	WinterTemp	0.00355212	0.00113572	99	3.12763	0.0023144	XWinterTemp
Mont-Laurier	Prov6922	SpringTemp	-0.00173112	0.00120927	99	-1.43154	0.155425	XSpringTemp
Mont-Laurier	Prov6922	SummerTemp	-0.0102098	0.00235152	99	-4.34178	3.41757e-05	XSummerTemp
Mont-Laurier	Prov6922	FallTemp	-0.00141531	0.00205654	99	-0.688199	0.492937	XFallTemp
Mont-Laurier	Prov6922	prevSummerSMI	0.000182157	0.000398653	99	0.456932	0.648721	XprevSummerSMI
Mont-Laurier	Prov6922	prevFallSMI	-0.000953235	0.000472749	99	-2.01637	0.0464704	XprevFallSMI
Mont-Laurier	Prov6922	Snowfall	9.76067e-06	3.34218e-05	99	0.292045	0.770863	XSnowfall
Mont-Laurier	Prov6922	SpringSMI	-0.00179988	0.000897046	99	-2.00645	0.0475358	XSpringSMI
Mont-Laurier	Prov6922	SummerSMI	-6.39257e-06	0.000384692	99	-0.0166174	0.986775	XSummerSMI
Mont-Laurier	Prov6922	FallSMI	0.000835524	0.000439517	99	1.901	0.0602099	XFallSMI
Mont-Laurier	Prov6922	totalC:as.factor(Bloc)3	0.604294	0.0799017	99	7.56297	2.04626e-11	XtotalC:as.factor(Bloc)3
Mont-Laurier	Prov6922	totalC:as.factor(Bloc)4	0.759693	0.102616	99	7.40324	4.44763e-11	XtotalC:as.factor(Bloc)4
Mont-Laurier	Prov6922	totalC:as.factor(Bloc)6	0.550235	0.0728965	99	7.54816	2.1993e-11	XtotalC:as.factor(Bloc)6
Mont-Laurier	Prov6922	s(Year):as.factor(Bloc)3Fx1	3.62044	0.50537	99	7.16395	1.4117e-10	Xs(Year):as.factor(Bloc)3Fx1
Mont-Laurier	Prov6922	s(Year):as.factor(Bloc)4Fx1	3.68532	0.521973	99	7.06036	2.31993e-10	Xs(Year):as.factor(Bloc)4Fx1
Mont-Laurier	Prov6922	s(Year):as.factor(Bloc)6Fx1	3.37405	0.464807	99	7.25903	8.93219e-11	Xs(Year):as.factor(Bloc)6Fx1
Mont-Laurier	Prov6927	(Intercept)	-0.227998	0.181105	99	-1.25893	0.211017	X(Intercept)
Mont-Laurier	Prov6927	prevSummerTemp	-0.00862404	0.00246991	99	-3.49165	0.000718793	XprevSummerTemp
Mont-Laurier	Prov6927	prevFallTemp	-0.00101234	0.00199578	99	-0.507241	0.613114	XprevFallTemp
Mont-Laurier	Prov6927	WinterTemp	0.00418327	0.00122117	99	3.42564	0.000894254	XWinterTemp
Mont-Laurier	Prov6927	SpringTemp	-0.000814201	0.00133875	99	-0.608179	0.544462	XSpringTemp
Mont-Laurier	Prov6927	SummerTemp	-0.00604842	0.00249547	99	-2.42375	0.0171762	XSummerTemp
Mont-Laurier	Prov6927	FallTemp	4.75768e-05	0.00214693	99	0.0221604	0.982365	XFallTemp
Mont-Laurier	Prov6927	prevSummerSMI	-6.12408e-05	0.000413338	99	-0.148161	0.882517	XprevSummerSMI
Mont-Laurier	Prov6927	prevFallSMI	-0.000123209	0.000471511	99	-0.261306	0.794399	XprevFallSMI
Mont-Laurier	Prov6927	Snowfall	-8.22982e-06	3.91796e-05	99	-0.210054	0.834058	XSnowfall
Mont-Laurier	Prov6927	SpringSMI	-0.000193441	0.00101485	99	-0.19061	0.849222	XSpringSMI
Mont-Laurier	Prov6927	SummerSMI	-0.000108378	0.000386633	99	-0.280313	0.779822	XSummerSMI
Mont-Laurier	Prov6927	FallSMI	0.00130966	0.000455922	99	2.87256	0.00498177	XFallSMI
Mont-Laurier	Prov6927	totalC:as.factor(Bloc)3	0.285589	0.0649831	99	4.39481	2.78857e-05	XtotalC:as.factor(Bloc)3
Mont-Laurier	Prov6927	totalC:as.factor(Bloc)4	0.268204	0.0582275	99	4.60613	1.2224e-05	XtotalC:as.factor(Bloc)4
Mont-Laurier	Prov6927	totalC:as.factor(Bloc)6	0.349795	0.0822499	99	4.25283	4.79094e-05	XtotalC:as.factor(Bloc)6
Mont-Laurier	Prov6927	s(Year):as.factor(Bloc)3Fx1	1.35098	0.320127	99	4.22013	5.41872e-05	Xs(Year):as.factor(Bloc)3Fx1
Mont-Laurier	Prov6927	s(Year):as.factor(Bloc)4Fx1	1.4736	0.34885	99	4.22418	5.337e-05	Xs(Year):as.factor(Bloc)4Fx1
Mont-Laurier	Prov6927	s(Year):as.factor(Bloc)6Fx1	1.28125	0.317731	99	4.0325	0.000108598	Xs(Year):as.factor(Bloc)6Fx1
Mont-Laurier	Prov6930	(Intercept)	-0.80662	0.234611	99	-3.43812	0.000858254	X(Intercept)
Mont-Laurier	Prov6930	prevSummerTemp	-0.011278	0.00301015	99	-3.74665	0.00030137	XprevSummerTemp
Mont-Laurier	Prov6930	prevFallTemp	0.000403456	0.00235231	99	0.171515	0.864169	XprevFallTemp
Mont-Laurier	Prov6930	WinterTemp	0.00379798	0.00138007	99	2.75202	0.00704546	XWinterTemp
Mont-Laurier	Prov6930	SpringTemp	-0.00316001	0.00145751	99	-2.16809	0.032548	XSpringTemp
Mont-Laurier	Prov6930	SummerTemp	-0.0108699	0.00285416	99	-3.80843	0.000242693	XSummerTemp
Mont-Laurier	Prov6930	FallTemp	0.000960298	0.00251138	99	0.382379	0.703	XFallTemp
Mont-Laurier	Prov6930	prevSummerSMI	0.00162905	0.000475653	99	3.42487	0.000896512	XprevSummerSMI
Mont-Laurier	Prov6930	prevFallSMI	-0.00190398	0.000563517	99	-3.37875	0.00104256	XprevFallSMI
Mont-Laurier	Prov6930	Snowfall	1.27585e-06	4.03327e-05	99	0.0316331	0.974828	XSnowfall
Mont-Laurier	Prov6930	SpringSMI	-0.000764067	0.001092	99	-0.699693	0.48576	XSpringSMI
Mont-Laurier	Prov6930	SummerSMI	0.000994901	0.000472213	99	2.10689	0.0376545	XSummerSMI
Mont-Laurier	Prov6930	FallSMI	-0.000334254	0.000528216	99	-0.632798	0.528324	XFallSMI
Mont-Laurier	Prov6930	totalC:as.factor(Bloc)3	0.642565	0.081492	99	7.88501	4.22861e-12	XtotalC:as.factor(Bloc)3
Mont-Laurier	Prov6930	totalC:as.factor(Bloc)4	0.614849	0.077504	99	7.93313	3.33712e-12	XtotalC:as.factor(Bloc)4
Mont-Laurier	Prov6930	totalC:as.factor(Bloc)6	0.876232	0.11335	99	7.73034	9.03327e-12	XtotalC:as.factor(Bloc)6
Mont-Laurier	Prov6930	s(Year):as.factor(Bloc)3Fx1	3.49547	0.457562	99	7.63935	1.40968e-11	Xs(Year):as.factor(Bloc)3Fx1
Mont-Laurier	Prov6930	s(Year):as.factor(Bloc)4Fx1	3.51429	0.459287	99	7.65162	1.32767e-11	Xs(Year):as.factor(Bloc)4Fx1
Mont-Laurier	Prov6930	s(Year):as.factor(Bloc)6Fx1	3.60172	0.48212	99	7.47059	3.20756e-11	Xs(Year):as.factor(Bloc)6Fx1
Mont-Laurier	Prov6938	(Intercept)	0.0116078	0.169201	99	0.0686037	0.945443	X(Intercept)
Mont-Laurier	Prov6938	prevSummerTemp	-0.00960343	0.00236488	99	-4.06085	9.78925e-05	XprevSummerTemp
Mont-Laurier	Prov6938	prevFallTemp	-0.000790639	0.00186756	99	-0.423354	0.672955	XprevFallTemp
Mont-Laurier	Prov6938	WinterTemp	0.00355918	0.00113085	99	3.14736	0.00217715	XWinterTemp
Mont-Laurier	Prov6938	SpringTemp	-0.00263124	0.0012186	99	-2.15924	0.0332473	XSpringTemp
Mont-Laurier	Prov6938	SummerTemp	-0.00745588	0.00232329	99	-3.2092	0.00179442	XSummerTemp
Mont-Laurier	Prov6938	FallTemp	-0.000539579	0.00199178	99	-0.270902	0.78703	XFallTemp
Mont-Laurier	Prov6938	prevSummerSMI	0.000223947	0.000379929	99	0.589446	0.556905	XprevSummerSMI
Mont-Laurier	Prov6938	prevFallSMI	-0.000705206	0.000437173	99	-1.6131	0.109905	XprevFallSMI
Mont-Laurier	Prov6938	Snowfall	1.66829e-05	3.46575e-05	99	0.481364	0.63132	XSnowfall
Mont-Laurier	Prov6938	SpringSMI	-0.000982102	0.000900694	99	-1.09038	0.278191	XSpringSMI
Mont-Laurier	Prov6938	SummerSMI	-1.6571e-06	0.000367734	99	-0.00450625	0.996414	XSummerSMI
Mont-Laurier	Prov6938	FallSMI	0.00117685	0.000421489	99	2.79211	0.00628541	XFallSMI
Mont-Laurier	Prov6938	totalC:as.factor(Bloc)3	0.239749	0.0538134	99	4.45519	2.20827e-05	XtotalC:as.factor(Bloc)3
Mont-Laurier	Prov6938	totalC:as.factor(Bloc)4	0.271437	0.0646754	99	4.19691	5.91183e-05	XtotalC:as.factor(Bloc)4
Mont-Laurier	Prov6938	totalC:as.factor(Bloc)6	0.325193	0.0801057	99	4.05956	9.83584e-05	XtotalC:as.factor(Bloc)6
Mont-Laurier	Prov6938	s(Year):as.factor(Bloc)3Fx1	1.17855	0.298762	99	3.94478	0.000149294	Xs(Year):as.factor(Bloc)3Fx1
Mont-Laurier	Prov6938	s(Year):as.factor(Bloc)4Fx1	1.07509	0.279101	99	3.85197	0.000208061	Xs(Year):as.factor(Bloc)4Fx1
Mont-Laurier	Prov6938	s(Year):as.factor(Bloc)6Fx1	1.10025	0.2939	99	3.74361	0.000304578	Xs(Year):as.factor(Bloc)6Fx1
Mont-Laurier	Prov6965	(Intercept)	0.294286	0.155223	99	1.89589	0.060891	X(Intercept)
Mont-Laurier	Prov6965	prevSummerTemp	-0.00862743	0.00231894	99	-3.72042	0.000330156	XprevSummerTemp
Mont-Laurier	Prov6965	prevFallTemp	-0.00123924	0.0018151	99	-0.682739	0.496367	XprevFallTemp
Mont-Laurier	Prov6965	WinterTemp	0.0027504	0.00108866	99	2.5264	0.0131087	XWinterTemp
Mont-Laurier	Prov6965	SpringTemp	-0.000801982	0.00117986	99	-0.679728	0.498263	XSpringTemp
Mont-Laurier	Prov6965	SummerTemp	-0.00783996	0.00224359	99	-3.49438	0.000712289	XSummerTemp
Mont-Laurier	Prov6965	FallTemp	-0.000524856	0.00190145	99	-0.276029	0.783101	XFallTemp
Mont-Laurier	Prov6965	prevSummerSMI	-0.000394419	0.000363361	99	-1.08547	0.280347	XprevSummerSMI
Mont-Laurier	Prov6965	prevFallSMI	-0.000374158	0.000416432	99	-0.898485	0.371107	XprevFallSMI
Mont-Laurier	Prov6965	Snowfall	-3.7547e-07	3.31381e-05	99	-0.0113305	0.990983	XSnowfall
Mont-Laurier	Prov6965	SpringSMI	-0.00154854	0.000854133	99	-1.813	0.0728627	XSpringSMI
Mont-Laurier	Prov6965	SummerSMI	-0.000318852	0.00035197	99	-0.905908	0.367184	XSummerSMI
Mont-Laurier	Prov6965	FallSMI	0.000997903	0.000407458	99	2.44909	0.0160793	XFallSMI
Mont-Laurier	Prov6965	totalC:as.factor(Bloc)3	0.266685	0.084898	99	3.14124	0.00221889	XtotalC:as.factor(Bloc)3
Mont-Laurier	Prov6965	totalC:as.factor(Bloc)4	0.200452	0.0568385	99	3.5267	0.000639371	XtotalC:as.factor(Bloc)4
Mont-Laurier	Prov6965	totalC:as.factor(Bloc)6	0.154226	0.0414256	99	3.72296	0.000327258	XtotalC:as.factor(Bloc)6
Mont-Laurier	Prov6965	s(Year):as.factor(Bloc)3Fx1	0.615297	0.227975	99	2.69897	0.00817971	Xs(Year):as.factor(Bloc)3Fx1
Mont-Laurier	Prov6965	s(Year):as.factor(Bloc)4Fx1	0.691477	0.236025	99	2.92967	0.0042123	Xs(Year):as.factor(Bloc)4Fx1
Mont-Laurier	Prov6965	s(Year):as.factor(Bloc)6Fx1	0.665158	0.203566	99	3.26753	0.00149182	Xs(Year):as.factor(Bloc)6Fx1
Mont-Laurier	Prov6968	(Intercept)	-0.797033	0.167966	99	-4.74521	7.01898e-06	X(Intercept)
Mont-Laurier	Prov6968	prevSummerTemp	-0.00559879	0.00185971	99	-3.01057	0.00330861	XprevSummerTemp
Mont-Laurier	Prov6968	prevFallTemp	-0.0021621	0.00142283	99	-1.51958	0.131804	XprevFallTemp
Mont-Laurier	Prov6968	WinterTemp	0.00287202	0.000840539	99	3.41687	0.000920367	XWinterTemp
Mont-Laurier	Prov6968	SpringTemp	-0.00144715	0.000875916	99	-1.65216	0.101671	XSpringTemp
Mont-Laurier	Prov6968	SummerTemp	-0.00857381	0.00172665	99	-4.96558	2.86051e-06	XSummerTemp
Mont-Laurier	Prov6968	FallTemp	-0.00201817	0.00153549	99	-1.31436	0.191764	XFallTemp
Mont-Laurier	Prov6968	prevSummerSMI	0.000733506	0.000285636	99	2.56798	0.0117238	XprevSummerSMI
Mont-Laurier	Prov6968	prevFallSMI	-0.00132644	0.000339144	99	-3.91115	0.000168467	XprevFallSMI
Mont-Laurier	Prov6968	Snowfall	1.28509e-07	2.40303e-05	99	0.00534779	0.995744	XSnowfall
Mont-Laurier	Prov6968	SpringSMI	-0.00182163	0.000651821	99	-2.79468	0.00623939	XSpringSMI
Mont-Laurier	Prov6968	SummerSMI	0.000592666	0.000280289	99	2.11448	0.036986	XSummerSMI
Mont-Laurier	Prov6968	FallSMI	-0.000338722	0.000312829	99	-1.08277	0.28154	XFallSMI
Mont-Laurier	Prov6968	totalC:as.factor(Bloc)3	0.869248	0.0808902	99	10.746	2.59688e-18	XtotalC:as.factor(Bloc)3
Mont-Laurier	Prov6968	totalC:as.factor(Bloc)4	0.877404	0.0824798	99	10.6378	4.46305e-18	XtotalC:as.factor(Bloc)4
Mont-Laurier	Prov6968	totalC:as.factor(Bloc)6	1.20828	0.116333	99	10.3864	1.573e-17	XtotalC:as.factor(Bloc)6
Mont-Laurier	Prov6968	s(Year):as.factor(Bloc)3Fx1	4.07446	0.395032	99	10.3143	2.25868e-17	Xs(Year):as.factor(Bloc)3Fx1
Mont-Laurier	Prov6968	s(Year):as.factor(Bloc)4Fx1	3.62375	0.350674	99	10.3337	2.04925e-17	Xs(Year):as.factor(Bloc)4Fx1
Mont-Laurier	Prov6968	s(Year):as.factor(Bloc)6Fx1	3.48726	0.340113	99	10.2532	3.06806e-17	Xs(Year):as.factor(Bloc)6Fx1
Mont-Laurier	Prov6973	(Intercept)	-0.118174	0.197873	99	-0.597218	0.551725	X(Intercept)
Mont-Laurier	Prov6973	prevSummerTemp	-0.0118213	0.00256349	99	-4.6114	1.19719e-05	XprevSummerTemp
Mont-Laurier	Prov6973	prevFallTemp	-0.000423753	0.00205486	99	-0.206219	0.837043	XprevFallTemp
Mont-Laurier	Prov6973	WinterTemp	0.00397888	0.00125078	99	3.18111	0.00195973	XWinterTemp
Mont-Laurier	Prov6973	SpringTemp	-0.00308091	0.00135896	99	-2.26711	0.0255579	XSpringTemp
Mont-Laurier	Prov6973	SummerTemp	-0.0097733	0.00255035	99	-3.83214	0.0002232	XSummerTemp
Mont-Laurier	Prov6973	FallTemp	-0.00035875	0.00222128	99	-0.161506	0.872024	XFallTemp
Mont-Laurier	Prov6973	prevSummerSMI	0.000713483	0.000428535	99	1.66494	0.0990871	XprevSummerSMI
Mont-Laurier	Prov6973	prevFallSMI	-0.00126936	0.000486823	99	-2.60743	0.010533	XprevFallSMI
Mont-Laurier	Prov6973	Snowfall	-1.62456e-05	3.91728e-05	99	-0.414716	0.679247	XSnowfall
Mont-Laurier	Prov6973	SpringSMI	-0.00192719	0.00103502	99	-1.86198	0.0655714	XSpringSMI
Mont-Laurier	Prov6973	SummerSMI	0.000211605	0.000409991	99	0.516121	0.606921	XSummerSMI
Mont-Laurier	Prov6973	FallSMI	0.000768951	0.000467553	99	1.64463	0.103219	XFallSMI
Mont-Laurier	Prov6973	totalC:as.factor(Bloc)3	0.458287	0.0812722	99	5.63891	1.62156e-07	XtotalC:as.factor(Bloc)3
Mont-Laurier	Prov6973	totalC:as.factor(Bloc)4	0.360871	0.0618392	99	5.83564	6.78692e-08	XtotalC:as.factor(Bloc)4
Mont-Laurier	Prov6973	totalC:as.factor(Bloc)6	0.434169	0.0774342	99	5.60694	1.8657e-07	XtotalC:as.factor(Bloc)6
Mont-Laurier	Prov6973	s(Year):as.factor(Bloc)3Fx1	2.10767	0.399099	99	5.28108	7.62438e-07	Xs(Year):as.factor(Bloc)3Fx1
Mont-Laurier	Prov6973	s(Year):as.factor(Bloc)4Fx1	2.07624	0.382172	99	5.43273	3.97995e-07	Xs(Year):as.factor(Bloc)4Fx1
Mont-Laurier	Prov6973	s(Year):as.factor(Bloc)6Fx1	2.00004	0.373836	99	5.35006	5.6791e-07	Xs(Year):as.factor(Bloc)6Fx1
Mont-Laurier	Prov6979	(Intercept)	-0.129734	0.182149	99	-0.712244	0.477989	X(Intercept)
Mont-Laurier	Prov6979	prevSummerTemp	-0.00491733	0.0021621	99	-2.27433	0.0251039	XprevSummerTemp
Mont-Laurier	Prov6979	prevFallTemp	-0.0056946	0.00174095	99	-3.27097	0.00147555	XprevFallTemp
Mont-Laurier	Prov6979	WinterTemp	0.00335722	0.00105891	99	3.17047	0.00202601	XWinterTemp
Mont-Laurier	Prov6979	SpringTemp	-0.0032849	0.00113342	99	-2.89822	0.00462138	XSpringTemp
Mont-Laurier	Prov6979	SummerTemp	-0.00727801	0.00213425	99	-3.4101	0.000941061	XSummerTemp
Mont-Laurier	Prov6979	FallTemp	-0.00444162	0.00187575	99	-2.36792	0.0198317	XFallTemp
Mont-Laurier	Prov6979	prevSummerSMI	0.000680419	0.000357906	99	1.90111	0.0601956	XprevSummerSMI
Mont-Laurier	Prov6979	prevFallSMI	-0.00129716	0.000405901	99	-3.19575	0.00187188	XprevFallSMI
Mont-Laurier	Prov6979	Snowfall	-1.09979e-05	3.29782e-05	99	-0.33349	0.73947	XSnowfall
Mont-Laurier	Prov6979	SpringSMI	-0.00140094	0.000858996	99	-1.63091	0.106087	XSpringSMI
Mont-Laurier	Prov6979	SummerSMI	0.000178607	0.000340562	99	0.524448	0.601139	XSummerSMI
Mont-Laurier	Prov6979	FallSMI	8.30861e-05	0.000390095	99	0.212989	0.831773	XFallSMI
Mont-Laurier	Prov6979	totalC:as.factor(Bloc)3	0.514445	0.0877002	99	5.86596	5.92759e-08	XtotalC:as.factor(Bloc)3
Mont-Laurier	Prov6979	totalC:as.factor(Bloc)4	0.353707	0.0574065	99	6.16145	1.55984e-08	XtotalC:as.factor(Bloc)4
Mont-Laurier	Prov6979	totalC:as.factor(Bloc)6	0.412299	0.0684005	99	6.02771	2.8639e-08	XtotalC:as.factor(Bloc)6
Mont-Laurier	Prov6979	s(Year):as.factor(Bloc)3Fx1	1.82197	0.329434	99	5.5306	2.60398e-07	Xs(Year):as.factor(Bloc)3Fx1
Mont-Laurier	Prov6979	s(Year):as.factor(Bloc)4Fx1	1.82444	0.314302	99	5.80474	7.78889e-08	Xs(Year):as.factor(Bloc)4Fx1
Mont-Laurier	Prov6979	s(Year):as.factor(Bloc)6Fx1	1.81975	0.320732	99	5.67372	1.39132e-07	Xs(Year):as.factor(Bloc)6Fx1
Chibougamau	Prov321	(Intercept)	-0.67067	0.202278	96	-3.3156	0.00129164	X(Intercept)
Chibougamau	Prov321	prevSummerTemp	-0.000882632	0.00125414	96	-0.703773	0.483278	XprevSummerTemp
Chibougamau	Prov321	prevFallTemp	0.00273312	0.00080305	96	3.40343	0.000972189	XprevFallTemp
Chibougamau	Prov321	WinterTemp	0.000845792	0.000504915	96	1.67512	0.0971657	XWinterTemp
Chibougamau	Prov321	SpringTemp	0.00120401	0.000602733	96	1.99758	0.0485926	XSpringTemp
Chibougamau	Prov321	SummerTemp	0.00335826	0.00120989	96	2.77568	0.0066225	XSummerTemp
Chibougamau	Prov321	FallTemp	0.00230229	0.000860357	96	2.67597	0.00876228	XFallTemp
Chibougamau	Prov321	prevSummerSMI	-0.00117062	0.000347053	96	-3.37302	0.00107325	XprevSummerSMI
Chibougamau	Prov321	prevFallSMI	-0.00135856	0.00105519	96	-1.2875	0.201014	XprevFallSMI
Chibougamau	Prov321	Snowfall	3.69756e-05	1.72322e-05	96	2.14573	0.0344168	XSnowfall
Chibougamau	Prov321	SpringSMI	-0.000476968	0.000290221	96	-1.64347	0.103557	XSpringSMI
Chibougamau	Prov321	SummerSMI	9.02141e-05	0.000435662	96	0.207074	0.836391	XSummerSMI
Chibougamau	Prov321	FallSMI	-0.00140942	0.000924533	96	-1.52447	0.130679	XFallSMI
Chibougamau	Prov321	totalC:as.factor(Bloc)3	0.648264	0.0809945	96	8.0038	2.78894e-12	XtotalC:as.factor(Bloc)3
Chibougamau	Prov321	totalC:as.factor(Bloc)4	0.614972	0.0765788	96	8.03058	2.44776e-12	XtotalC:as.factor(Bloc)4
Chibougamau	Prov321	totalC:as.factor(Bloc)5	0.59917	0.0743546	96	8.05827	2.13861e-12	XtotalC:as.factor(Bloc)5
Chibougamau	Prov321	s(Year):as.factor(Bloc)3Fx1	3.08556	0.394639	96	7.81869	6.85937e-12	Xs(Year):as.factor(Bloc)3Fx1
Chibougamau	Prov321	s(Year):as.factor(Bloc)4Fx1	3.05923	0.389441	96	7.85545	5.73871e-12	Xs(Year):as.factor(Bloc)4Fx1
Chibougamau	Prov321	s(Year):as.factor(Bloc)5Fx1	2.95293	0.375988	96	7.8538	5.78489e-12	Xs(Year):as.factor(Bloc)5Fx1
Chibougamau	Prov325	(Intercept)	0.157058	0.210388	96	0.746515	0.45718	X(Intercept)
Chibougamau	Prov325	prevSummerTemp	-0.000141469	0.00165779	96	-0.0853359	0.932172	XprevSummerTemp
Chibougamau	Prov325	prevFallTemp	-0.000163952	0.00110415	96	-0.148488	0.882269	XprevFallTemp
Chibougamau	Prov325	WinterTemp	0.00199459	0.000676676	96	2.94763	0.0040202	XWinterTemp
Chibougamau	Prov325	SpringTemp	-0.000607547	0.000808389	96	-0.751553	0.454158	XSpringTemp
Chibougamau	Prov325	SummerTemp	0.00241251	0.0015935	96	1.51396	0.133321	XSummerTemp
Chibougamau	Prov325	FallTemp	-0.000325316	0.0011483	96	-0.283301	0.777556	XFallTemp
Chibougamau	Prov325	prevSummerSMI	-0.000840564	0.000472914	96	-1.77742	0.0786668	XprevSummerSMI
Chibougamau	Prov325	prevFallSMI	-0.00151717	0.00139039	96	-1.09118	0.277925	XprevFallSMI
Chibougamau	Prov325	Snowfall	3.94011e-05	2.31994e-05	96	1.69837	0.0926773	XSnowfall
Chibougamau	Prov325	SpringSMI	-0.000608452	0.000392131	96	-1.55166	0.124035	XSpringSMI
Chibougamau	Prov325	SummerSMI	0.000734113	0.000577219	96	1.27181	0.206513	XSummerSMI
Chibougamau	Prov325	FallSMI	-0.000954196	0.00122231	96	-0.780647	0.436931	XFallSMI
Chibougamau	Prov325	totalC:as.factor(Bloc)3	0.19588	0.0657785	96	2.97788	0.00367451	XtotalC:as.factor(Bloc)3
Chibougamau	Prov325	totalC:as.factor(Bloc)4	0.13667	0.0391457	96	3.49131	0.000728064	XtotalC:as.factor(Bloc)4
Chibougamau	Prov325	totalC:as.factor(Bloc)5	0.171892	0.0582478	96	2.95105	0.00397965	XtotalC:as.factor(Bloc)5
Chibougamau	Prov325	s(Year):as.factor(Bloc)3Fx1	0.584316	0.240566	96	2.42892	0.0170048	Xs(Year):as.factor(Bloc)3Fx1
Chibougamau	Prov325	s(Year):as.factor(Bloc)4Fx1	0.622491	0.21655	96	2.87458	0.00498228	Xs(Year):as.factor(Bloc)4Fx1
Chibougamau	Prov325	s(Year):as.factor(Bloc)5Fx1	0.544879	0.210953	96	2.58294	0.0113056	Xs(Year):as.factor(Bloc)5Fx1
Chibougamau	Prov326	(Intercept)	0.0636287	0.235351	96	0.270357	0.787466	X(Intercept)
Chibougamau	Prov326	prevSummerTemp	0.000970955	0.00186108	96	0.521717	0.603069	XprevSummerTemp
Chibougamau	Prov326	prevFallTemp	-0.000354626	0.0011785	96	-0.300913	0.764132	XprevFallTemp
Chibougamau	Prov326	WinterTemp	0.00148613	0.000773361	96	1.92164	0.0576164	XWinterTemp
Chibougamau	Prov326	SpringTemp	-0.000257413	0.000911128	96	-0.282521	0.778152	XSpringTemp
Chibougamau	Prov326	SummerTemp	0.00594749	0.00177034	96	3.35953	0.00112123	XSummerTemp
Chibougamau	Prov326	FallTemp	-1.80972e-05	0.00124821	96	-0.0144985	0.988462	XFallTemp
Chibougamau	Prov326	prevSummerSMI	-0.0011047	0.00053203	96	-2.07639	0.0405304	XprevSummerSMI
Chibougamau	Prov326	prevFallSMI	-0.00254085	0.00157974	96	-1.6084	0.111032	XprevFallSMI
Chibougamau	Prov326	Snowfall	7.88738e-05	2.68958e-05	96	2.93257	0.00420331	XSnowfall
Chibougamau	Prov326	SpringSMI	-0.000973967	0.000454586	96	-2.14254	0.0346794	XSpringSMI
Chibougamau	Prov326	SummerSMI	0.000981888	0.00063797	96	1.53908	0.127074	XSummerSMI
Chibougamau	Prov326	FallSMI	-0.000891196	0.00136217	96	-0.654249	0.514516	XFallSMI
Chibougamau	Prov326	totalC:as.factor(Bloc)3	0.200434	0.0485484	96	4.12853	7.78641e-05	XtotalC:as.factor(Bloc)3
Chibougamau	Prov326	totalC:as.factor(Bloc)4	0.252925	0.0683194	96	3.7021	0.000356862	XtotalC:as.factor(Bloc)4
Chibougamau	Prov326	totalC:as.factor(Bloc)5	0.222685	0.0561443	96	3.9663	0.000140657	XtotalC:as.factor(Bloc)5
Chibougamau	Prov326	s(Year):as.factor(Bloc)3Fx1	1.02622	0.288519	96	3.55686	0.000584962	Xs(Year):as.factor(Bloc)3Fx1
Chibougamau	Prov326	s(Year):as.factor(Bloc)4Fx1	0.980413	0.288193	96	3.40193	0.000976947	Xs(Year):as.factor(Bloc)4Fx1
Chibougamau	Prov326	s(Year):as.factor(Bloc)5Fx1	1.03066	0.297634	96	3.46285	0.000799955	Xs(Year):as.factor(Bloc)5Fx1
Chibougamau	Prov329	(Intercept)	0.113781	0.222983	96	0.510267	0.611036	X(Intercept)
Chibougamau	Prov329	prevSummerTemp	-0.000553018	0.00179465	96	-0.308148	0.758638	XprevSummerTemp
Chibougamau	Prov329	prevFallTemp	0.000935585	0.00117657	96	0.795178	0.428472	XprevFallTemp
Chibougamau	Prov329	WinterTemp	0.00136642	0.000742372	96	1.84062	0.0687669	XWinterTemp
Chibougamau	Prov329	SpringTemp	0.00064644	0.00087999	96	0.734599	0.464374	XSpringTemp
Chibougamau	Prov329	SummerTemp	0.00516929	0.00173017	96	2.98774	0.00356785	XSummerTemp
Chibougamau	Prov329	FallTemp	-0.00116813	0.00122922	96	-0.950303	0.344345	XFallTemp
Chibougamau	Prov329	prevSummerSMI	-0.00107732	0.000514077	96	-2.09563	0.038746	XprevSummerSMI
Chibougamau	Prov329	prevFallSMI	-0.00162093	0.00151436	96	-1.07038	0.287134	XprevFallSMI
Chibougamau	Prov329	Snowfall	5.6556e-05	2.55019e-05	96	2.21772	0.0289324	XSnowfall
Chibougamau	Prov329	SpringSMI	-0.000841868	0.000431371	96	-1.95161	0.0538989	XSpringSMI
Chibougamau	Prov329	SummerSMI	0.000614414	0.000621623	96	0.988402	0.32544	XSummerSMI
Chibougamau	Prov329	FallSMI	8.57769e-05	0.00132367	96	0.0648023	0.948466	XFallSMI
Chibougamau	Prov329	totalC:as.factor(Bloc)3	0.143272	0.0576579	96	2.48486	0.014691	XtotalC:as.factor(Bloc)3
Chibougamau	Prov329	totalC:as.factor(Bloc)4	0.130707	0.0458803	96	2.84887	0.0053684	XtotalC:as.factor(Bloc)4
Chibougamau	Prov329	totalC:as.factor(Bloc)5	0.125919	0.0404074	96	3.11623	0.00241633	XtotalC:as.factor(Bloc)5
Chibougamau	Prov329	s(Year):as.factor(Bloc)3Fx1	0.452236	0.212469	96	2.12848	0.0358573	Xs(Year):as.factor(Bloc)3Fx1
Chibougamau	Prov329	s(Year):as.factor(Bloc)4Fx1	0.494166	0.219982	96	2.24639	0.0269708	Xs(Year):as.factor(Bloc)4Fx1
Chibougamau	Prov329	s(Year):as.factor(Bloc)5Fx1	0.531173	0.226911	96	2.34089	0.0213068	Xs(Year):as.factor(Bloc)5Fx1
Chibougamau	Prov332	(Intercept)	0.0991538	0.206932	96	0.479161	0.632914	X(Intercept)
Chibougamau	Prov332	prevSummerTemp	0.00101119	0.00148321	96	0.68176	0.497032	XprevSummerTemp
Chibougamau	Prov332	prevFallTemp	-0.000294333	0.000928619	96	-0.316958	0.751964	XprevFallTemp
Chibougamau	Prov332	WinterTemp	0.00209812	0.000624166	96	3.36148	0.00111416	XWinterTemp
Chibougamau	Prov332	SpringTemp	-0.000729395	0.000727916	96	-1.00203	0.318847	XSpringTemp
Chibougamau	Prov332	SummerTemp	0.00485505	0.00139771	96	3.47356	0.000772138	XSummerTemp
Chibougamau	Prov332	FallTemp	-0.000890723	0.00098806	96	-0.901487	0.369586	XFallTemp
Chibougamau	Prov332	prevSummerSMI	-0.00103555	0.000420014	96	-2.46551	0.0154574	XprevSummerSMI
Chibougamau	Prov332	prevFallSMI	-0.00229801	0.00127178	96	-1.80692	0.0739069	XprevFallSMI
Chibougamau	Prov332	Snowfall	4.27445e-05	2.12527e-05	96	2.01125	0.0471024	XSnowfall
Chibougamau	Prov332	SpringSMI	-0.000766113	0.00036155	96	-2.11897	0.036674	XSpringSMI
Chibougamau	Prov332	SummerSMI	0.000479087	0.000511422	96	0.936774	0.351225	XSummerSMI
Chibougamau	Prov332	FallSMI	-0.000530273	0.0010829	96	-0.489681	0.625477	XFallSMI
Chibougamau	Prov332	totalC:as.factor(Bloc)3	0.248313	0.0742603	96	3.34382	0.00117958	XtotalC:as.factor(Bloc)3
Chibougamau	Prov332	totalC:as.factor(Bloc)4	0.176683	0.0491661	96	3.59359	0.000516865	XtotalC:as.factor(Bloc)4
Chibougamau	Prov332	totalC:as.factor(Bloc)5	0.231886	0.0698465	96	3.31994	0.00127375	XtotalC:as.factor(Bloc)5
Chibougamau	Prov332	s(Year):as.factor(Bloc)3Fx1	0.86387	0.283302	96	3.04929	0.00296439	Xs(Year):as.factor(Bloc)3Fx1
Chibougamau	Prov332	s(Year):as.factor(Bloc)4Fx1	0.838504	0.24387	96	3.43833	0.000867218	Xs(Year):as.factor(Bloc)4Fx1
Chibougamau	Prov332	s(Year):as.factor(Bloc)5Fx1	0.839402	0.267147	96	3.1421	0.002231	Xs(Year):as.factor(Bloc)5Fx1
Chibougamau	Prov333	(Intercept)	-0.116029	0.2041	96	-0.568491	0.571029	X(Intercept)
Chibougamau	Prov333	prevSummerTemp	-1.01313e-05	0.00150686	96	-0.00672343	0.994649	XprevSummerTemp
Chibougamau	Prov333	prevFallTemp	0.0013119	0.000959149	96	1.36778	0.174575	XprevFallTemp
Chibougamau	Prov333	WinterTemp	0.00127691	0.000612664	96	2.08419	0.0397988	XWinterTemp
Chibougamau	Prov333	SpringTemp	0.000657076	0.000722636	96	0.909276	0.365482	XSpringTemp
Chibougamau	Prov333	SummerTemp	0.00131766	0.00141533	96	0.930991	0.354193	XSummerTemp
Chibougamau	Prov333	FallTemp	9.50234e-05	0.00103112	96	0.0921556	0.926766	XFallTemp
Chibougamau	Prov333	prevSummerSMI	-0.000944272	0.000422588	96	-2.2345	0.0277701	XprevSummerSMI
Chibougamau	Prov333	prevFallSMI	-0.00153134	0.00127502	96	-1.20103	0.232694	XprevFallSMI
Chibougamau	Prov333	Snowfall	2.18967e-05	2.07762e-05	96	1.05393	0.294559	XSnowfall
Chibougamau	Prov333	SpringSMI	-0.00050244	0.000353051	96	-1.42314	0.157938	XSpringSMI
Chibougamau	Prov333	SummerSMI	5.033e-06	0.000521775	96	0.00964593	0.992324	XSummerSMI
Chibougamau	Prov333	FallSMI	-0.000548328	0.0011044	96	-0.496495	0.62068	XFallSMI
Chibougamau	Prov333	totalC:as.factor(Bloc)3	0.397595	0.0738082	96	5.38686	5.09915e-07	XtotalC:as.factor(Bloc)3
Chibougamau	Prov333	totalC:as.factor(Bloc)4	0.414546	0.0781054	96	5.30751	7.14605e-07	XtotalC:as.factor(Bloc)4
Chibougamau	Prov333	totalC:as.factor(Bloc)5	0.333631	0.0598227	96	5.577	2.24985e-07	XtotalC:as.factor(Bloc)5
Chibougamau	Prov333	s(Year):as.factor(Bloc)3Fx1	1.47864	0.296831	96	4.98141	2.78585e-06	Xs(Year):as.factor(Bloc)3Fx1
Chibougamau	Prov333	s(Year):as.factor(Bloc)4Fx1	1.46831	0.294622	96	4.9837	2.75977e-06	Xs(Year):as.factor(Bloc)4Fx1
Chibougamau	Prov333	s(Year):as.factor(Bloc)5Fx1	1.4775	0.290192	96	5.09145	1.76882e-06	Xs(Year):as.factor(Bloc)5Fx1
Chibougamau	Prov336	(Intercept)	0.214432	0.197935	96	1.08334	0.28137	X(Intercept)
Chibougamau	Prov336	prevSummerTemp	-9.90362e-05	0.00156209	96	-0.0633997	0.94958	XprevSummerTemp
Chibougamau	Prov336	prevFallTemp	-0.000107046	0.00102938	96	-0.10399	0.917394	XprevFallTemp
Chibougamau	Prov336	WinterTemp	0.00219315	0.00063164	96	3.47215	0.000775744	XWinterTemp
Chibougamau	Prov336	SpringTemp	-0.00044032	0.000754591	96	-0.583522	0.560911	XSpringTemp
Chibougamau	Prov336	SummerTemp	0.0034513	0.00149059	96	2.31539	0.0227212	XSummerTemp
Chibougamau	Prov336	FallTemp	-0.000250253	0.00107476	96	-0.232844	0.816378	XFallTemp
Chibougamau	Prov336	prevSummerSMI	-0.000602712	0.000440497	96	-1.36825	0.174426	XprevSummerSMI
Chibougamau	Prov336	prevFallSMI	-0.00338865	0.00130857	96	-2.58959	0.0111039	XprevFallSMI
Chibougamau	Prov336	Snowfall	4.27111e-05	2.15345e-05	96	1.98338	0.0501818	XSnowfall
Chibougamau	Prov336	SpringSMI	-0.000764533	0.000364537	96	-2.09727	0.0385976	XSpringSMI
Chibougamau	Prov336	SummerSMI	0.00106054	0.000542902	96	1.95346	0.0536766	XSummerSMI
Chibougamau	Prov336	FallSMI	-0.000572719	0.00115441	96	-0.496112	0.620949	XFallSMI
Chibougamau	Prov336	totalC:as.factor(Bloc)3	0.213163	0.0670828	96	3.17761	0.00199813	XtotalC:as.factor(Bloc)3
Chibougamau	Prov336	totalC:as.factor(Bloc)4	0.181091	0.0529057	96	3.42291	0.000912213	XtotalC:as.factor(Bloc)4
Chibougamau	Prov336	totalC:as.factor(Bloc)5	0.140185	0.0354604	96	3.95328	0.000147396	XtotalC:as.factor(Bloc)5
Chibougamau	Prov336	s(Year):as.factor(Bloc)3Fx1	0.680442	0.234177	96	2.90567	0.00454954	Xs(Year):as.factor(Bloc)3Fx1
Chibougamau	Prov336	s(Year):as.factor(Bloc)4Fx1	0.69363	0.228429	96	3.03652	0.00308121	Xs(Year):as.factor(Bloc)4Fx1
Chibougamau	Prov336	s(Year):as.factor(Bloc)5Fx1	0.766997	0.223186	96	3.43658	0.000872201	Xs(Year):as.factor(Bloc)5Fx1
Chibougamau	Prov338	(Intercept)	-0.303933	0.244418	96	-1.2435	0.216713	X(Intercept)
Chibougamau	Prov338	prevSummerTemp	-0.00221698	0.00153862	96	-1.44089	0.152868	XprevSummerTemp
Chibougamau	Prov338	prevFallTemp	0.000838777	0.000934794	96	0.897285	0.371811	XprevFallTemp
Chibougamau	Prov338	WinterTemp	0.0024282	0.000656177	96	3.70053	0.000358791	XWinterTemp
Chibougamau	Prov338	SpringTemp	0.000773359	0.000771561	96	1.00233	0.318704	XSpringTemp
Chibougamau	Prov338	SummerTemp	0.00356905	0.00145894	96	2.44633	0.0162522	XSummerTemp
Chibougamau	Prov338	FallTemp	0.00188527	0.00100897	96	1.86852	0.0647396	XFallTemp
Chibougamau	Prov338	prevSummerSMI	-0.00128849	0.00044445	96	-2.89907	0.00463837	XprevSummerSMI
Chibougamau	Prov338	prevFallSMI	-0.00355655	0.00134365	96	-2.64693	0.00949407	XprevFallSMI
Chibougamau	Prov338	Snowfall	8.18751e-05	2.27674e-05	96	3.59616	0.000512384	XSnowfall
Chibougamau	Prov338	SpringSMI	-0.00186211	0.000391637	96	-4.75468	6.98523e-06	XSpringSMI
Chibougamau	Prov338	SummerSMI	0.000649542	0.000528177	96	1.22978	0.221784	XSummerSMI
Chibougamau	Prov338	FallSMI	-0.0015229	0.00113537	96	-1.34132	0.182982	XFallSMI
Chibougamau	Prov338	totalC:as.factor(Bloc)3	0.586401	0.0749579	96	7.82307	6.71529e-12	XtotalC:as.factor(Bloc)3
Chibougamau	Prov338	totalC:as.factor(Bloc)4	0.548647	0.0701562	96	7.82037	6.804e-12	XtotalC:as.factor(Bloc)4
Chibougamau	Prov338	totalC:as.factor(Bloc)5	0.527132	0.0667892	96	7.89248	4.79393e-12	XtotalC:as.factor(Bloc)5
Chibougamau	Prov338	s(Year):as.factor(Bloc)3Fx1	3.17685	0.423134	96	7.5079	3.0789e-11	Xs(Year):as.factor(Bloc)3Fx1
Chibougamau	Prov338	s(Year):as.factor(Bloc)4Fx1	3.0649	0.404367	96	7.57949	2.1811e-11	Xs(Year):as.factor(Bloc)4Fx1
Chibougamau	Prov338	s(Year):as.factor(Bloc)5Fx1	3.19287	0.419731	96	7.60695	1.91063e-11	Xs(Year):as.factor(Bloc)5Fx1
Chibougamau	Prov342	(Intercept)	0.243915	0.318425	96	0.766004	0.445554	X(Intercept)
Chibougamau	Prov342	prevSummerTemp	0.000958914	0.00253958	96	0.377588	0.70657	XprevSummerTemp
Chibougamau	Prov342	prevFallTemp	-0.000930761	0.0017576	96	-0.529564	0.597637	XprevFallTemp
Chibougamau	Prov342	WinterTemp	0.000876777	0.00102353	96	0.85662	0.393788	XWinterTemp
Chibougamau	Prov342	SpringTemp	-0.000665825	0.00124469	96	-0.534932	0.593934	XSpringTemp
Chibougamau	Prov342	SummerTemp	0.00346788	0.00244249	96	1.41981	0.158901	XSummerTemp
Chibougamau	Prov342	FallTemp	-0.000614804	0.00180031	96	-0.3415	0.733474	XFallTemp
Chibougamau	Prov342	prevSummerSMI	-0.00210034	0.000723119	96	-2.90456	0.00456438	XprevSummerSMI
Chibougamau	Prov342	prevFallSMI	0.000325275	0.00211219	96	0.153999	0.877934	XprevFallSMI
Chibougamau	Prov342	Snowfall	3.00737e-05	3.46272e-05	96	0.868499	0.387287	XSnowfall
Chibougamau	Prov342	SpringSMI	-0.00083135	0.000588149	96	-1.4135	0.160742	XSpringSMI
Chibougamau	Prov342	SummerSMI	-0.00110456	0.000894654	96	-1.23462	0.219984	XSummerSMI
Chibougamau	Prov342	FallSMI	0.000189968	0.00189024	96	0.100499	0.920158	XFallSMI
Chibougamau	Prov342	totalC:as.factor(Bloc)3	0.0903986	0.0505182	96	1.78943	0.0766996	XtotalC:as.factor(Bloc)3
Chibougamau	Prov342	totalC:as.factor(Bloc)4	0.0754862	0.0229453	96	3.28984	0.00140255	XtotalC:as.factor(Bloc)4
Chibougamau	Prov342	totalC:as.factor(Bloc)5	0.0935705	0.0633103	96	1.47797	0.14269	XtotalC:as.factor(Bloc)5
Chibougamau	Prov342	s(Year):as.factor(Bloc)3Fx1	0.298242	0.244772	96	1.21845	0.226041	Xs(Year):as.factor(Bloc)3Fx1
Chibougamau	Prov342	s(Year):as.factor(Bloc)4Fx1	0.513986	0.241664	96	2.12686	0.0359951	Xs(Year):as.factor(Bloc)4Fx1
Chibougamau	Prov342	s(Year):as.factor(Bloc)5Fx1	0.259638	0.237845	96	1.09163	0.277728	Xs(Year):as.factor(Bloc)5Fx1
Chibougamau	Prov345	(Intercept)	0.365647	0.189031	96	1.93432	0.056018	X(Intercept)
Chibougamau	Prov345	prevSummerTemp	-0.00147948	0.00150239	96	-0.984747	0.327224	XprevSummerTemp
Chibougamau	Prov345	prevFallTemp	0.000331427	0.000943202	96	0.351385	0.726069	XprevFallTemp
Chibougamau	Prov345	WinterTemp	0.00146563	0.000643522	96	2.27751	0.0249748	XWinterTemp
Chibougamau	Prov345	SpringTemp	0.000153555	0.000757424	96	0.202733	0.839773	XSpringTemp
Chibougamau	Prov345	SummerTemp	0.00343999	0.00143825	96	2.39179	0.0187146	XSummerTemp
Chibougamau	Prov345	FallTemp	0.000230514	0.00100293	96	0.229839	0.818706	XFallTemp
Chibougamau	Prov345	prevSummerSMI	-0.000732484	0.000439845	96	-1.66532	0.0991087	XprevSummerSMI
Chibougamau	Prov345	prevFallSMI	-0.00309805	0.00129407	96	-2.39404	0.018607	XprevFallSMI
Chibougamau	Prov345	Snowfall	6.12052e-05	2.27968e-05	96	2.68481	0.00854972	XSnowfall
Chibougamau	Prov345	SpringSMI	-0.00102919	0.000384333	96	-2.67787	0.00871615	XSpringSMI
Chibougamau	Prov345	SummerSMI	0.000646913	0.000512971	96	1.26111	0.210325	XSummerSMI
Chibougamau	Prov345	FallSMI	-0.000927671	0.00111226	96	-0.834042	0.406328	XFallSMI
Chibougamau	Prov345	totalC:as.factor(Bloc)3	0.171933	0.0620994	96	2.76867	0.00675561	XtotalC:as.factor(Bloc)3
Chibougamau	Prov345	totalC:as.factor(Bloc)4	0.117031	0.0312954	96	3.73955	0.00031351	XtotalC:as.factor(Bloc)4
Chibougamau	Prov345	totalC:as.factor(Bloc)5	0.168442	0.0557361	96	3.02214	0.00321791	XtotalC:as.factor(Bloc)5
Chibougamau	Prov345	s(Year):as.factor(Bloc)3Fx1	0.511288	0.222355	96	2.29943	0.0236479	Xs(Year):as.factor(Bloc)3Fx1
Chibougamau	Prov345	s(Year):as.factor(Bloc)4Fx1	0.586363	0.204604	96	2.86584	0.00511054	Xs(Year):as.factor(Bloc)4Fx1
Chibougamau	Prov345	s(Year):as.factor(Bloc)5Fx1	0.506068	0.227069	96	2.2287	0.0281672	Xs(Year):as.factor(Bloc)5Fx1
Chibougamau	Prov352	(Intercept)	0.579227	0.245026	96	2.36394	0.020096	X(Intercept)
Chibougamau	Prov352	prevSummerTemp	-0.00227711	0.00194949	96	-1.16805	0.245678	XprevSummerTemp
Chibougamau	Prov352	prevFallTemp	0.000149727	0.00127423	96	0.117504	0.906706	XprevFallTemp
Chibougamau	Prov352	WinterTemp	0.00207244	0.000807158	96	2.56758	0.0117844	XWinterTemp
Chibougamau	Prov352	SpringTemp	0.00105995	0.000954887	96	1.11002	0.269761	XSpringTemp
Chibougamau	Prov352	SummerTemp	0.00304833	0.00187631	96	1.62464	0.107518	XSummerTemp
Chibougamau	Prov352	FallTemp	0.00106015	0.00133014	96	0.797019	0.427407	XFallTemp
Chibougamau	Prov352	prevSummerSMI	-0.00175672	0.000560695	96	-3.13311	0.00229388	XprevSummerSMI
Chibougamau	Prov352	prevFallSMI	-0.00325293	0.00164947	96	-1.9721	0.0514754	XprevFallSMI
Chibougamau	Prov352	Snowfall	4.87188e-05	2.78037e-05	96	1.75225	0.0829244	XSnowfall
Chibougamau	Prov352	SpringSMI	-0.000997061	0.000469457	96	-2.12386	0.0362522	XSpringSMI
Chibougamau	Prov352	SummerSMI	7.96396e-05	0.000678094	96	0.117446	0.906752	XSummerSMI
Chibougamau	Prov352	FallSMI	-0.00107168	0.00143791	96	-0.745306	0.457908	XFallSMI
Chibougamau	Prov352	totalC:as.factor(Bloc)3	0.12655	0.0448801	96	2.81973	0.00583909	XtotalC:as.factor(Bloc)3
Chibougamau	Prov352	totalC:as.factor(Bloc)4	0.146029	0.0607275	96	2.40466	0.0181053	XtotalC:as.factor(Bloc)4
Chibougamau	Prov352	totalC:as.factor(Bloc)5	0.118636	0.041115	96	2.88547	0.00482651	XtotalC:as.factor(Bloc)5
Chibougamau	Prov352	s(Year):as.factor(Bloc)3Fx1	0.539861	0.248715	96	2.1706	0.0324274	Xs(Year):as.factor(Bloc)3Fx1
Chibougamau	Prov352	s(Year):as.factor(Bloc)4Fx1	0.515333	0.252924	96	2.0375	0.0443517	Xs(Year):as.factor(Bloc)4Fx1
Chibougamau	Prov352	s(Year):as.factor(Bloc)5Fx1	0.58758	0.249784	96	2.35235	0.0206969	Xs(Year):as.factor(Bloc)5Fx1
Chibougamau	Prov355	(Intercept)	0.201998	0.184969	96	1.09206	0.277538	X(Intercept)
Chibougamau	Prov355	prevSummerTemp	-0.00190429	0.00139335	96	-1.3667	0.174911	XprevSummerTemp
Chibougamau	Prov355	prevFallTemp	4.0914e-05	0.000868705	96	0.0470978	0.962533	XprevFallTemp
Chibougamau	Prov355	WinterTemp	0.00133982	0.000594677	96	2.25303	0.0265338	XWinterTemp
Chibougamau	Prov355	SpringTemp	-0.00027464	0.000699363	96	-0.392701	0.695411	XSpringTemp
Chibougamau	Prov355	SummerTemp	0.00390562	0.00132873	96	2.93936	0.00411982	XSummerTemp
Chibougamau	Prov355	FallTemp	-8.22415e-05	0.000925722	96	-0.0888404	0.929394	XFallTemp
Chibougamau	Prov355	prevSummerSMI	-0.001075	0.000403883	96	-2.66166	0.00911608	XprevSummerSMI
Chibougamau	Prov355	prevFallSMI	-0.00262394	0.0012033	96	-2.18063	0.0316546	XprevFallSMI
Chibougamau	Prov355	Snowfall	6.72336e-05	2.08387e-05	96	3.22639	0.00171498	XSnowfall
Chibougamau	Prov355	SpringSMI	-0.000609196	0.000352687	96	-1.7273	0.0873301	XSpringSMI
Chibougamau	Prov355	SummerSMI	0.000976671	0.000479036	96	2.03883	0.0442164	XSummerSMI
Chibougamau	Prov355	FallSMI	-0.000926582	0.00102698	96	-0.902241	0.369187	XFallSMI
Chibougamau	Prov355	totalC:as.factor(Bloc)3	0.172221	0.0460214	96	3.74219	0.000310659	XtotalC:as.factor(Bloc)3
Chibougamau	Prov355	totalC:as.factor(Bloc)4	0.208472	0.0629755	96	3.31037	0.00131347	XtotalC:as.factor(Bloc)4
Chibougamau	Prov355	totalC:as.factor(Bloc)5	0.221656	0.0652788	96	3.39553	0.000997546	XtotalC:as.factor(Bloc)5
Chibougamau	Prov355	s(Year):as.factor(Bloc)3Fx1	0.713193	0.223665	96	3.18867	0.00193035	Xs(Year):as.factor(Bloc)3Fx1
Chibougamau	Prov355	s(Year):as.factor(Bloc)4Fx1	0.658555	0.21632	96	3.04436	0.00300904	Xs(Year):as.factor(Bloc)4Fx1
Chibougamau	Prov355	s(Year):as.factor(Bloc)5Fx1	0.693234	0.237057	96	2.92433	0.00430662	Xs(Year):as.factor(Bloc)5Fx1
Chibougamau	Prov369	(Intercept)	0.270782	0.249548	96	1.08509	0.280601	X(Intercept)
Chibougamau	Prov369	prevSummerTemp	-0.00123159	0.00203132	96	-0.606301	0.545746	XprevSummerTemp
Chibougamau	Prov369	prevFallTemp	-0.000155923	0.00133925	96	-0.116426	0.907558	XprevFallTemp
Chibougamau	Prov369	WinterTemp	0.00157715	0.000834243	96	1.89052	0.0617046	XWinterTemp
Chibougamau	Prov369	SpringTemp	0.00024615	0.000991985	96	0.248139	0.804557	XSpringTemp
Chibougamau	Prov369	SummerTemp	0.00287939	0.00194811	96	1.47805	0.142669	XSummerTemp
Chibougamau	Prov369	FallTemp	-0.000552376	0.00139527	96	-0.395891	0.693064	XFallTemp
Chibougamau	Prov369	prevSummerSMI	-0.00127044	0.000580529	96	-2.18842	0.0310646	XprevSummerSMI
Chibougamau	Prov369	prevFallSMI	-0.00104956	0.00171246	96	-0.612894	0.541396	XprevFallSMI
Chibougamau	Prov369	Snowfall	5.8784e-05	2.86671e-05	96	2.05057	0.043034	XSnowfall
Chibougamau	Prov369	SpringSMI	-0.000791175	0.000484339	96	-1.63351	0.105636	XSpringSMI
Chibougamau	Prov369	SummerSMI	0.000499988	0.000705961	96	0.708238	0.480514	XSummerSMI
Chibougamau	Prov369	FallSMI	-0.00142819	0.00149911	96	-0.952696	0.343137	XFallSMI
Chibougamau	Prov369	totalC:as.factor(Bloc)3	0.154592	0.0618754	96	2.49844	0.0141734	XtotalC:as.factor(Bloc)3
Chibougamau	Prov369	totalC:as.factor(Bloc)4	0.103544	0.0282727	96	3.66232	0.000409096	XtotalC:as.factor(Bloc)4
Chibougamau	Prov369	totalC:as.factor(Bloc)5	0.171739	0.07448	96	2.30584	0.0232716	XtotalC:as.factor(Bloc)5
Chibougamau	Prov369	s(Year):as.factor(Bloc)3Fx1	0.478943	0.230601	96	2.07693	0.0404786	Xs(Year):as.factor(Bloc)3Fx1
Chibougamau	Prov369	s(Year):as.factor(Bloc)4Fx1	0.613603	0.218788	96	2.80456	0.00609877	Xs(Year):as.factor(Bloc)4Fx1
Chibougamau	Prov369	s(Year):as.factor(Bloc)5Fx1	0.458546	0.229329	96	1.99951	0.0483796	Xs(Year):as.factor(Bloc)5Fx1
Chibougamau	Prov1329	(Intercept)	0.0691775	0.235215	96	0.294103	0.769314	X(Intercept)
Chibougamau	Prov1329	prevSummerTemp	-0.000932324	0.00174887	96	-0.533101	0.595196	XprevSummerTemp
Chibougamau	Prov1329	prevFallTemp	0.000470659	0.0011275	96	0.417437	0.677291	XprevFallTemp
Chibougamau	Prov1329	WinterTemp	0.000113914	0.000713127	96	0.159739	0.873422	XWinterTemp
Chibougamau	Prov1329	SpringTemp	0.000411079	0.000846888	96	0.4854	0.628499	XSpringTemp
Chibougamau	Prov1329	SummerTemp	0.00594198	0.00167719	96	3.54281	0.000613181	XSummerTemp
Chibougamau	Prov1329	FallTemp	0.00115569	0.00118533	96	0.974992	0.332015	XFallTemp
Chibougamau	Prov1329	prevSummerSMI	-0.00196756	0.000498509	96	-3.94689	0.000150817	XprevSummerSMI
Chibougamau	Prov1329	prevFallSMI	-0.00219787	0.00147775	96	-1.48731	0.14021	XprevFallSMI
Chibougamau	Prov1329	Snowfall	8.2036e-05	2.44162e-05	96	3.3599	0.00111987	XSnowfall
Chibougamau	Prov1329	SpringSMI	-0.000719946	0.000413355	96	-1.74171	0.0847615	XSpringSMI
Chibougamau	Prov1329	SummerSMI	-0.000272593	0.000605232	96	-0.450394	0.653442	XSummerSMI
Chibougamau	Prov1329	FallSMI	0.000538746	0.00128834	96	0.41817	0.676757	XFallSMI
Chibougamau	Prov1329	totalC:as.factor(Bloc)3	0.254197	0.0765692	96	3.31983	0.00127419	XtotalC:as.factor(Bloc)3
Chibougamau	Prov1329	totalC:as.factor(Bloc)4	0.232218	0.0715996	96	3.24329	0.00162593	XtotalC:as.factor(Bloc)4
Chibougamau	Prov1329	totalC:as.factor(Bloc)5	0.152804	0.0387673	96	3.94158	0.000153718	XtotalC:as.factor(Bloc)5
Chibougamau	Prov1329	s(Year):as.factor(Bloc)3Fx1	1.02061	0.348535	96	2.92829	0.00425664	Xs(Year):as.factor(Bloc)3Fx1
Chibougamau	Prov1329	s(Year):as.factor(Bloc)4Fx1	0.937601	0.307967	96	3.04448	0.00300789	Xs(Year):as.factor(Bloc)4Fx1
Chibougamau	Prov1329	s(Year):as.factor(Bloc)5Fx1	1.07918	0.307262	96	3.51226	0.000679077	Xs(Year):as.factor(Bloc)5Fx1
Chibougamau	Prov1528	(Intercept)	-0.149484	0.218665	96	-0.683623	0.49586	X(Intercept)
Chibougamau	Prov1528	prevSummerTemp	-0.000644675	0.00164544	96	-0.391796	0.696077	XprevSummerTemp
Chibougamau	Prov1528	prevFallTemp	0.000479224	0.001046	96	0.45815	0.64788	XprevFallTemp
Chibougamau	Prov1528	WinterTemp	0.00160719	0.000679252	96	2.36611	0.0199852	XWinterTemp
Chibougamau	Prov1528	SpringTemp	1.96774e-05	0.000798906	96	0.0246304	0.980401	XSpringTemp
Chibougamau	Prov1528	SummerTemp	0.00407603	0.0015633	96	2.60732	0.0105815	XSummerTemp
Chibougamau	Prov1528	FallTemp	0.000353183	0.00110762	96	0.318868	0.750519	XFallTemp
Chibougamau	Prov1528	prevSummerSMI	-0.00129445	0.00047069	96	-2.7501	0.00712038	XprevSummerSMI
Chibougamau	Prov1528	prevFallSMI	-0.00120169	0.00140242	96	-0.856868	0.393652	XprevFallSMI
Chibougamau	Prov1528	Snowfall	4.87907e-05	2.32622e-05	96	2.09742	0.0385839	XSnowfall
Chibougamau	Prov1528	SpringSMI	-0.00128874	0.000395434	96	-3.25905	0.0015468	XSpringSMI
Chibougamau	Prov1528	SummerSMI	-0.000655171	0.000568711	96	-1.15203	0.25217	XSummerSMI
Chibougamau	Prov1528	FallSMI	0.0019835	0.00121588	96	1.63133	0.106097	XFallSMI
Chibougamau	Prov1528	totalC:as.factor(Bloc)3	0.267999	0.0632404	96	4.23778	5.18664e-05	XtotalC:as.factor(Bloc)3
Chibougamau	Prov1528	totalC:as.factor(Bloc)4	0.268885	0.0659002	96	4.08019	9.30097e-05	XtotalC:as.factor(Bloc)4
Chibougamau	Prov1528	totalC:as.factor(Bloc)5	0.260014	0.0616082	96	4.22045	5.53436e-05	XtotalC:as.factor(Bloc)5
Chibougamau	Prov1528	s(Year):as.factor(Bloc)3Fx1	1.20332	0.315444	96	3.81469	0.000241178	Xs(Year):as.factor(Bloc)3Fx1
Chibougamau	Prov1528	s(Year):as.factor(Bloc)4Fx1	1.11751	0.286813	96	3.8963	0.00018071	Xs(Year):as.factor(Bloc)4Fx1
Chibougamau	Prov1528	s(Year):as.factor(Bloc)5Fx1	1.15157	0.29979	96	3.84127	0.000219634	Xs(Year):as.factor(Bloc)5Fx1
Chibougamau	Prov1530	(Intercept)	0.000302282	0.166217	96	0.0018186	0.998553	X(Intercept)
Chibougamau	Prov1530	prevSummerTemp	-0.00115881	0.0012246	96	-0.946274	0.346385	XprevSummerTemp
Chibougamau	Prov1530	prevFallTemp	0.00102021	0.000787318	96	1.29581	0.198149	XprevFallTemp
Chibougamau	Prov1530	WinterTemp	0.000538461	0.000497372	96	1.08261	0.281692	XWinterTemp
Chibougamau	Prov1530	SpringTemp	8.16668e-05	0.000594108	96	0.137461	0.890954	XSpringTemp
Chibougamau	Prov1530	SummerTemp	0.00350377	0.00117704	96	2.97676	0.00368677	XSummerTemp
Chibougamau	Prov1530	FallTemp	0.000689296	0.000829544	96	0.830934	0.408073	XFallTemp
Chibougamau	Prov1530	prevSummerSMI	-0.000899946	0.000343026	96	-2.62355	0.010123	XprevSummerSMI
Chibougamau	Prov1530	prevFallSMI	-0.00102075	0.00103236	96	-0.988757	0.325268	XprevFallSMI
Chibougamau	Prov1530	Snowfall	5.27332e-05	1.69548e-05	96	3.11022	0.00246141	XSnowfall
Chibougamau	Prov1530	SpringSMI	-0.000883785	0.000287954	96	-3.06919	0.00279053	XSpringSMI
Chibougamau	Prov1530	SummerSMI	9.08105e-05	0.000424604	96	0.213871	0.831101	XSummerSMI
Chibougamau	Prov1530	FallSMI	-0.000704873	0.000903163	96	-0.780449	0.437046	XFallSMI
Chibougamau	Prov1530	totalC:as.factor(Bloc)3	0.293221	0.0701127	96	4.18214	6.38423e-05	XtotalC:as.factor(Bloc)3
Chibougamau	Prov1530	totalC:as.factor(Bloc)4	0.265794	0.0603919	96	4.40115	2.7922e-05	XtotalC:as.factor(Bloc)4
Chibougamau	Prov1530	totalC:as.factor(Bloc)5	0.2692	0.0644868	96	4.17449	6.56822e-05	XtotalC:as.factor(Bloc)5
Chibougamau	Prov1530	s(Year):as.factor(Bloc)3Fx1	0.951511	0.244439	96	3.89263	0.000183088	Xs(Year):as.factor(Bloc)3Fx1
Chibougamau	Prov1530	s(Year):as.factor(Bloc)4Fx1	1.01318	0.258152	96	3.92474	0.000163271	Xs(Year):as.factor(Bloc)4Fx1
Chibougamau	Prov1530	s(Year):as.factor(Bloc)5Fx1	0.908073	0.226528	96	4.00866	0.000120703	Xs(Year):as.factor(Bloc)5Fx1
Chibougamau	Prov1531	(Intercept)	-0.53817	0.214757	96	-2.50595	0.0138946	X(Intercept)
Chibougamau	Prov1531	prevSummerTemp	-0.0021596	0.00146582	96	-1.4733	0.143941	XprevSummerTemp
Chibougamau	Prov1531	prevFallTemp	0.00255244	0.000962484	96	2.65193	0.00936417	XprevFallTemp
Chibougamau	Prov1531	WinterTemp	-0.000218531	0.00058389	96	-0.374268	0.70903	XWinterTemp
Chibougamau	Prov1531	SpringTemp	0.00117287	0.000712969	96	1.64506	0.103229	XSpringTemp
Chibougamau	Prov1531	SummerTemp	0.00266694	0.00141119	96	1.88985	0.0617956	XSummerTemp
Chibougamau	Prov1531	FallTemp	0.00215532	0.00101854	96	2.1161	0.0369237	XFallTemp
Chibougamau	Prov1531	prevSummerSMI	-0.00128552	0.000411412	96	-3.12465	0.00235451	XprevSummerSMI
Chibougamau	Prov1531	prevFallSMI	-0.00119343	0.00123019	96	-0.970113	0.334428	XprevFallSMI
Chibougamau	Prov1531	Snowfall	4.21309e-05	1.966e-05	96	2.14298	0.034643	XSnowfall
Chibougamau	Prov1531	SpringSMI	-0.00017566	0.000333166	96	-0.527245	0.59924	XSpringSMI
Chibougamau	Prov1531	SummerSMI	-1.2082e-05	0.000512714	96	-0.0235648	0.981249	XSummerSMI
Chibougamau	Prov1531	FallSMI	-0.00114501	0.00108626	96	-1.05409	0.294489	XFallSMI
Chibougamau	Prov1531	totalC:as.factor(Bloc)3	0.692071	0.0969495	96	7.13847	1.80076e-10	XtotalC:as.factor(Bloc)3
Chibougamau	Prov1531	totalC:as.factor(Bloc)4	0.52546	0.0713503	96	7.36451	6.12723e-11	XtotalC:as.factor(Bloc)4
Chibougamau	Prov1531	totalC:as.factor(Bloc)5	0.618579	0.0859354	96	7.19819	1.35557e-10	XtotalC:as.factor(Bloc)5
Chibougamau	Prov1531	s(Year):as.factor(Bloc)3Fx1	2.53949	0.363807	96	6.98033	3.80767e-10	Xs(Year):as.factor(Bloc)3Fx1
Chibougamau	Prov1531	s(Year):as.factor(Bloc)4Fx1	2.58725	0.36237	96	7.13982	1.78928e-10	Xs(Year):as.factor(Bloc)4Fx1
Chibougamau	Prov1531	s(Year):as.factor(Bloc)5Fx1	2.46525	0.34979	96	7.0478	2.76791e-10	Xs(Year):as.factor(Bloc)5Fx1
Chibougamau	Prov1534	(Intercept)	0.211718	0.191409	96	1.10611	0.271444	X(Intercept)
Chibougamau	Prov1534	prevSummerTemp	-0.00139525	0.00156249	96	-0.892966	0.374109	XprevSummerTemp
Chibougamau	Prov1534	prevFallTemp	0.000783994	0.00103391	96	0.758284	0.450139	XprevFallTemp
Chibougamau	Prov1534	WinterTemp	0.00200689	0.000647518	96	3.09936	0.00254485	XWinterTemp
Chibougamau	Prov1534	SpringTemp	-5.46518e-05	0.000769121	96	-0.0710575	0.9435	XSpringTemp
Chibougamau	Prov1534	SummerTemp	0.00263851	0.00150728	96	1.75051	0.0832252	XSummerTemp
Chibougamau	Prov1534	FallTemp	-0.00055981	0.00107626	96	-0.520145	0.60416	XFallTemp
Chibougamau	Prov1534	prevSummerSMI	-0.000728814	0.000450053	96	-1.6194	0.108643	XprevSummerSMI
Chibougamau	Prov1534	prevFallSMI	-0.00156981	0.00131984	96	-1.1894	0.237216	XprevFallSMI
Chibougamau	Prov1534	Snowfall	4.59445e-05	2.2341e-05	96	2.05651	0.0424464	XSnowfall
Chibougamau	Prov1534	SpringSMI	-0.00148477	0.000377365	96	-3.93456	0.000157634	XSpringSMI
Chibougamau	Prov1534	SummerSMI	0.000633559	0.000543428	96	1.16586	0.246561	XSummerSMI
Chibougamau	Prov1534	FallSMI	1.60984e-05	0.00115597	96	0.0139263	0.988918	XFallSMI
Chibougamau	Prov1534	totalC:as.factor(Bloc)3	0.121725	0.0340184	96	3.57821	0.000544415	XtotalC:as.factor(Bloc)3
Chibougamau	Prov1534	totalC:as.factor(Bloc)4	0.123701	0.0418038	96	2.95909	0.00388587	XtotalC:as.factor(Bloc)4
Chibougamau	Prov1534	totalC:as.factor(Bloc)5	0.179021	0.0733439	96	2.44085	0.0164857	XtotalC:as.factor(Bloc)5
Chibougamau	Prov1534	s(Year):as.factor(Bloc)3Fx1	0.506743	0.197435	96	2.56663	0.0118146	Xs(Year):as.factor(Bloc)3Fx1
Chibougamau	Prov1534	s(Year):as.factor(Bloc)4Fx1	0.440569	0.174853	96	2.51965	0.013398	Xs(Year):as.factor(Bloc)4Fx1
Chibougamau	Prov1534	s(Year):as.factor(Bloc)5Fx1	0.39818	0.193872	96	2.05383	0.0427113	Xs(Year):as.factor(Bloc)5Fx1
Chibougamau	Prov1538	(Intercept)	0.323673	0.220776	96	1.46607	0.145898	X(Intercept)
Chibougamau	Prov1538	prevSummerTemp	-0.00295535	0.00166118	96	-1.77907	0.0783928	XprevSummerTemp
Chibougamau	Prov1538	prevFallTemp	0.00094577	0.0010628	96	0.889882	0.375754	XprevFallTemp
Chibougamau	Prov1538	WinterTemp	0.00158354	0.000682403	96	2.32054	0.0224288	XWinterTemp
Chibougamau	Prov1538	SpringTemp	0.000481276	0.000806717	96	0.596586	0.552188	XSpringTemp
Chibougamau	Prov1538	SummerTemp	0.00642878	0.00160451	96	4.00669	0.000121563	XSummerTemp
Chibougamau	Prov1538	FallTemp	0.00145722	0.00112003	96	1.30105	0.196354	XFallTemp
Chibougamau	Prov1538	prevSummerSMI	-0.00111069	0.000470532	96	-2.3605	0.0202727	XprevSummerSMI
Chibougamau	Prov1538	prevFallSMI	-0.00342941	0.00141324	96	-2.42664	0.0171059	XprevFallSMI
Chibougamau	Prov1538	Snowfall	9.07356e-05	2.35416e-05	96	3.85427	0.000209772	XSnowfall
Chibougamau	Prov1538	SpringSMI	-0.00083547	0.000397034	96	-2.10428	0.0379669	XSpringSMI
Chibougamau	Prov1538	SummerSMI	0.00165255	0.000577947	96	2.85935	0.00520785	XSummerSMI
Chibougamau	Prov1538	FallSMI	-0.00224176	0.00121813	96	-1.84033	0.0688092	XFallSMI
Chibougamau	Prov1538	totalC:as.factor(Bloc)3	0.23781	0.0784406	96	3.03171	0.0031263	XtotalC:as.factor(Bloc)3
Chibougamau	Prov1538	totalC:as.factor(Bloc)4	0.149973	0.0417722	96	3.59026	0.000522712	XtotalC:as.factor(Bloc)4
Chibougamau	Prov1538	totalC:as.factor(Bloc)5	0.178605	0.0486548	96	3.67086	0.000397309	XtotalC:as.factor(Bloc)5
Chibougamau	Prov1538	s(Year):as.factor(Bloc)3Fx1	0.789093	0.291348	96	2.70842	0.00800521	Xs(Year):as.factor(Bloc)3Fx1
Chibougamau	Prov1538	s(Year):as.factor(Bloc)4Fx1	0.842935	0.260637	96	3.23413	0.00167363	Xs(Year):as.factor(Bloc)4Fx1
Chibougamau	Prov1538	s(Year):as.factor(Bloc)5Fx1	0.863022	0.299072	96	2.88567	0.00482375	Xs(Year):as.factor(Bloc)5Fx1
Chibougamau	Prov3268	(Intercept)	-0.0339384	0.183879	96	-0.184569	0.853956	X(Intercept)
Chibougamau	Prov3268	prevSummerTemp	0.000674456	0.00148761	96	0.453381	0.651297	XprevSummerTemp
Chibougamau	Prov3268	prevFallTemp	-0.000646615	0.000948132	96	-0.681988	0.496889	XprevFallTemp
Chibougamau	Prov3268	WinterTemp	0.000459159	0.000628383	96	0.730701	0.466742	XWinterTemp
Chibougamau	Prov3268	SpringTemp	-0.000478194	0.00074277	96	-0.643798	0.521241	XSpringTemp
Chibougamau	Prov3268	SummerTemp	0.00316325	0.00142178	96	2.22485	0.0284333	XSummerTemp
Chibougamau	Prov3268	FallTemp	-0.000180466	0.00100047	96	-0.180382	0.857233	XFallTemp
Chibougamau	Prov3268	prevSummerSMI	-0.000838856	0.000433873	96	-1.93341	0.0561315	XprevSummerSMI
Chibougamau	Prov3268	prevFallSMI	-0.0012504	0.00127189	96	-0.983106	0.328026	XprevFallSMI
Chibougamau	Prov3268	Snowfall	2.77888e-05	2.21433e-05	96	1.25495	0.212542	XSnowfall
Chibougamau	Prov3268	SpringSMI	-0.00014328	0.000372742	96	-0.384394	0.701537	XSpringSMI
Chibougamau	Prov3268	SummerSMI	-9.93859e-05	0.0005094	96	-0.195104	0.845724	XSummerSMI
Chibougamau	Prov3268	FallSMI	0.000797759	0.00109642	96	0.727601	0.468629	XFallSMI
Chibougamau	Prov3268	totalC:as.factor(Bloc)3	0.145114	0.0406789	96	3.56731	0.000564777	XtotalC:as.factor(Bloc)3
Chibougamau	Prov3268	totalC:as.factor(Bloc)4	0.208839	0.0720577	96	2.89822	0.00464993	XtotalC:as.factor(Bloc)4
Chibougamau	Prov3268	totalC:as.factor(Bloc)5	0.164469	0.0546587	96	3.00902	0.00334748	XtotalC:as.factor(Bloc)5
Chibougamau	Prov3268	s(Year):as.factor(Bloc)3Fx1	0.527749	0.174427	96	3.02562	0.00318435	Xs(Year):as.factor(Bloc)3Fx1
Chibougamau	Prov3268	s(Year):as.factor(Bloc)4Fx1	0.458694	0.1746	96	2.62711	0.0100248	Xs(Year):as.factor(Bloc)4Fx1
Chibougamau	Prov3268	s(Year):as.factor(Bloc)5Fx1	0.449195	0.152873	96	2.93834	0.00413222	Xs(Year):as.factor(Bloc)5Fx1
Chibougamau	Prov4277	(Intercept)	0.0777106	0.190895	96	0.407086	0.684851	X(Intercept)
Chibougamau	Prov4277	prevSummerTemp	-0.00237548	0.0014677	96	-1.61851	0.108834	XprevSummerTemp
Chibougamau	Prov4277	prevFallTemp	0.00073763	0.00096316	96	0.765843	0.445648	XprevFallTemp
Chibougamau	Prov4277	WinterTemp	0.00149098	0.00059668	96	2.49879	0.0141603	XWinterTemp
Chibougamau	Prov4277	SpringTemp	-7.39909e-05	0.000710396	96	-0.104155	0.917264	XSpringTemp
Chibougamau	Prov4277	SummerTemp	0.00304057	0.00140262	96	2.16778	0.0326481	XSummerTemp
Chibougamau	Prov4277	FallTemp	0.000939915	0.00100541	96	0.934854	0.352209	XFallTemp
Chibougamau	Prov4277	prevSummerSMI	-0.00122602	0.000415589	96	-2.95007	0.00399119	XprevSummerSMI
Chibougamau	Prov4277	prevFallSMI	-0.00154084	0.00123469	96	-1.24796	0.215081	XprevFallSMI
Chibougamau	Prov4277	Snowfall	3.40244e-05	2.03876e-05	96	1.66887	0.0984009	XSnowfall
Chibougamau	Prov4277	SpringSMI	-0.000197322	0.000345444	96	-0.571215	0.569189	XSpringSMI
Chibougamau	Prov4277	SummerSMI	0.000609486	0.000513436	96	1.18707	0.238128	XSummerSMI
Chibougamau	Prov4277	FallSMI	-0.000245325	0.00107981	96	-0.227193	0.820757	XFallSMI
Chibougamau	Prov4277	totalC:as.factor(Bloc)3	0.213613	0.0693793	96	3.07891	0.00270903	XtotalC:as.factor(Bloc)3
Chibougamau	Prov4277	totalC:as.factor(Bloc)4	0.164764	0.0492705	96	3.34406	0.00117864	XtotalC:as.factor(Bloc)4
Chibougamau	Prov4277	totalC:as.factor(Bloc)5	0.165639	0.0492479	96	3.36336	0.00110739	XtotalC:as.factor(Bloc)5
Chibougamau	Prov4277	s(Year):as.factor(Bloc)3Fx1	0.625695	0.225119	96	2.7794	0.00655289	Xs(Year):as.factor(Bloc)3Fx1
Chibougamau	Prov4277	s(Year):as.factor(Bloc)4Fx1	0.662138	0.213058	96	3.10778	0.00247991	Xs(Year):as.factor(Bloc)4Fx1
Chibougamau	Prov4277	s(Year):as.factor(Bloc)5Fx1	0.64787	0.211392	96	3.06478	0.00282821	Xs(Year):as.factor(Bloc)5Fx1
Chibougamau	Prov4344	(Intercept)	0.258577	0.177308	96	1.45835	0.148007	X(Intercept)
Chibougamau	Prov4344	prevSummerTemp	-0.000898331	0.00135894	96	-0.661055	0.510161	XprevSummerTemp
Chibougamau	Prov4344	prevFallTemp	0.00105762	0.000895648	96	1.18084	0.240583	XprevFallTemp
Chibougamau	Prov4344	WinterTemp	0.00158599	0.000553034	96	2.8678	0.00508147	XWinterTemp
Chibougamau	Prov4344	SpringTemp	-0.000714377	0.000658226	96	-1.08531	0.280503	XSpringTemp
Chibougamau	Prov4344	SummerTemp	0.00437271	0.00130323	96	3.35529	0.00113668	XSummerTemp
Chibougamau	Prov4344	FallTemp	-4.99683e-05	0.000931412	96	-0.0536479	0.957327	XFallTemp
Chibougamau	Prov4344	prevSummerSMI	-0.000988775	0.000385032	96	-2.56803	0.01177	XprevSummerSMI
Chibougamau	Prov4344	prevFallSMI	-0.00211699	0.00114231	96	-1.85324	0.0669189	XprevFallSMI
Chibougamau	Prov4344	Snowfall	1.86362e-05	1.88522e-05	96	0.988545	0.325371	XSnowfall
Chibougamau	Prov4344	SpringSMI	-0.000636112	0.000318961	96	-1.99432	0.0489528	XSpringSMI
Chibougamau	Prov4344	SummerSMI	0.000239446	0.000473237	96	0.505975	0.614034	XSummerSMI
Chibougamau	Prov4344	FallSMI	-0.000140618	0.00100157	96	-0.140398	0.88864	XFallSMI
Chibougamau	Prov4344	totalC:as.factor(Bloc)3	0.107767	0.0516851	96	2.08507	0.0397163	XtotalC:as.factor(Bloc)3
Chibougamau	Prov4344	totalC:as.factor(Bloc)4	0.094392	0.0467274	96	2.02006	0.0461641	XtotalC:as.factor(Bloc)4
Chibougamau	Prov4344	totalC:as.factor(Bloc)5	0.0881965	0.0382394	96	2.30643	0.0232374	XtotalC:as.factor(Bloc)5
Chibougamau	Prov4344	s(Year):as.factor(Bloc)3Fx1	0.354019	0.202352	96	1.74952	0.0833968	Xs(Year):as.factor(Bloc)3Fx1
Chibougamau	Prov4344	s(Year):as.factor(Bloc)4Fx1	0.363398	0.180751	96	2.01049	0.0471845	Xs(Year):as.factor(Bloc)4Fx1
Chibougamau	Prov4344	s(Year):as.factor(Bloc)5Fx1	0.394478	0.180055	96	2.19087	0.0308811	Xs(Year):as.factor(Bloc)5Fx1
Chibougamau	Prov4351	(Intercept)	0.341765	0.237222	96	1.4407	0.152924	X(Intercept)
Chibougamau	Prov4351	prevSummerTemp	-0.00302789	0.00180181	96	-1.68047	0.0961173	XprevSummerTemp
Chibougamau	Prov4351	prevFallTemp	5.88172e-05	0.00111364	96	0.052815	0.957989	XprevFallTemp
Chibougamau	Prov4351	WinterTemp	0.00161132	0.00077721	96	2.07321	0.0408318	XWinterTemp
Chibougamau	Prov4351	SpringTemp	0.000662994	0.000911262	96	0.727555	0.468657	XSpringTemp
Chibougamau	Prov4351	SummerTemp	0.00263646	0.00172697	96	1.52664	0.130139	XSummerTemp
Chibougamau	Prov4351	FallTemp	0.000698925	0.001188	96	0.588322	0.557698	XFallTemp
Chibougamau	Prov4351	prevSummerSMI	-0.00145218	0.000526661	96	-2.75734	0.00697611	XprevSummerSMI
Chibougamau	Prov4351	prevFallSMI	-0.00238297	0.00156174	96	-1.52584	0.130337	XprevFallSMI
Chibougamau	Prov4351	Snowfall	3.21312e-05	2.74419e-05	96	1.17088	0.244546	XSnowfall
Chibougamau	Prov4351	SpringSMI	-0.000553725	0.000464771	96	-1.19139	0.236436	XSpringSMI
Chibougamau	Prov4351	SummerSMI	0.000652438	0.000616812	96	1.05776	0.29282	XSummerSMI
Chibougamau	Prov4351	FallSMI	-0.00192599	0.00133387	96	-1.44391	0.152021	XFallSMI
Chibougamau	Prov4351	totalC:as.factor(Bloc)3	0.181207	0.0523817	96	3.45935	0.000809235	XtotalC:as.factor(Bloc)3
Chibougamau	Prov4351	totalC:as.factor(Bloc)4	0.174272	0.050503	96	3.45074	0.000832543	XtotalC:as.factor(Bloc)4
Chibougamau	Prov4351	totalC:as.factor(Bloc)5	0.227654	0.0748282	96	3.04236	0.0030273	XtotalC:as.factor(Bloc)5
Chibougamau	Prov4351	s(Year):as.factor(Bloc)3Fx1	0.888116	0.301161	96	2.94898	0.00400419	Xs(Year):as.factor(Bloc)3Fx1
Chibougamau	Prov4351	s(Year):as.factor(Bloc)4Fx1	0.88865	0.292744	96	3.03559	0.00308994	Xs(Year):as.factor(Bloc)4Fx1
Chibougamau	Prov4351	s(Year):as.factor(Bloc)5Fx1	0.79417	0.286049	96	2.77634	0.00661011	Xs(Year):as.factor(Bloc)5Fx1
Chibougamau	Prov4353	(Intercept)	0.364746	0.233062	96	1.56502	0.120869	X(Intercept)
Chibougamau	Prov4353	prevSummerTemp	-3.30551e-05	0.00195319	96	-0.0169236	0.986533	XprevSummerTemp
Chibougamau	Prov4353	prevFallTemp	-0.000517038	0.0012601	96	-0.410315	0.682489	XprevFallTemp
Chibougamau	Prov4353	WinterTemp	0.00271197	0.000826948	96	3.27949	0.00144956	XWinterTemp
Chibougamau	Prov4353	SpringTemp	-0.00158296	0.000975492	96	-1.62273	0.107926	XSpringTemp
Chibougamau	Prov4353	SummerTemp	0.00471306	0.00188404	96	2.50157	0.0140565	XSummerTemp
Chibougamau	Prov4353	FallTemp	-0.000982526	0.00132287	96	-0.742721	0.459464	XFallTemp
Chibougamau	Prov4353	prevSummerSMI	-0.000374818	0.000571757	96	-0.655555	0.513678	XprevSummerSMI
Chibougamau	Prov4353	prevFallSMI	-0.00342388	0.00166528	96	-2.05604	0.0424928	XprevFallSMI
Chibougamau	Prov4353	Snowfall	4.02495e-05	2.92848e-05	96	1.37442	0.172512	XSnowfall
Chibougamau	Prov4353	SpringSMI	-0.000995025	0.000491331	96	-2.02516	0.0456272	XSpringSMI
Chibougamau	Prov4353	SummerSMI	0.000582118	0.000669244	96	0.869815	0.386571	XSummerSMI
Chibougamau	Prov4353	FallSMI	-0.000755697	0.0014444	96	-0.523192	0.602047	XFallSMI
Chibougamau	Prov4353	totalC:as.factor(Bloc)3	0.132005	0.0528626	96	2.49714	0.0142223	XtotalC:as.factor(Bloc)3
Chibougamau	Prov4353	totalC:as.factor(Bloc)4	0.114591	0.04472	96	2.5624	0.01195	XtotalC:as.factor(Bloc)4
Chibougamau	Prov4353	totalC:as.factor(Bloc)5	0.0940312	0.0292275	96	3.21722	0.00176517	XtotalC:as.factor(Bloc)5
Chibougamau	Prov4353	s(Year):as.factor(Bloc)3Fx1	0.454932	0.233738	96	1.94633	0.0545387	Xs(Year):as.factor(Bloc)3Fx1
Chibougamau	Prov4353	s(Year):as.factor(Bloc)4Fx1	0.470321	0.214619	96	2.19142	0.0308405	Xs(Year):as.factor(Bloc)4Fx1
Chibougamau	Prov4353	s(Year):as.factor(Bloc)5Fx1	0.536138	0.203082	96	2.64001	0.00967634	Xs(Year):as.factor(Bloc)5Fx1
Chibougamau	Prov4360	(Intercept)	0.0899561	0.192186	96	0.468068	0.640797	X(Intercept)
Chibougamau	Prov4360	prevSummerTemp	-0.000607627	0.00149506	96	-0.406422	0.685337	XprevSummerTemp
Chibougamau	Prov4360	prevFallTemp	0.00060463	0.000968354	96	0.62439	0.533853	XprevFallTemp
Chibougamau	Prov4360	WinterTemp	0.00118542	0.000615859	96	1.92483	0.0572117	XWinterTemp
Chibougamau	Prov4360	SpringTemp	0.000178762	0.00072927	96	0.245125	0.806883	XSpringTemp
Chibougamau	Prov4360	SummerTemp	0.00417005	0.00142703	96	2.92219	0.00433395	XSummerTemp
Chibougamau	Prov4360	FallTemp	0.000520815	0.00101754	96	0.51184	0.609938	XFallTemp
Chibougamau	Prov4360	prevSummerSMI	-0.000899755	0.000427066	96	-2.10683	0.0377394	XprevSummerSMI
Chibougamau	Prov4360	prevFallSMI	-0.00201403	0.00126597	96	-1.5909	0.114921	XprevFallSMI
Chibougamau	Prov4360	Snowfall	3.76903e-05	2.12635e-05	96	1.77253	0.079478	XSnowfall
Chibougamau	Prov4360	SpringSMI	-0.000477422	0.000359296	96	-1.32877	0.187073	XSpringSMI
Chibougamau	Prov4360	SummerSMI	0.000511655	0.000518284	96	0.98721	0.326021	XSummerSMI
Chibougamau	Prov4360	FallSMI	8.20507e-05	0.0010992	96	0.0746456	0.940652	XFallSMI
Chibougamau	Prov4360	totalC:as.factor(Bloc)3	0.145466	0.0470436	96	3.09215	0.00260168	XtotalC:as.factor(Bloc)3
Chibougamau	Prov4360	totalC:as.factor(Bloc)4	0.137059	0.0438023	96	3.12904	0.0023229	XtotalC:as.factor(Bloc)4
Chibougamau	Prov4360	totalC:as.factor(Bloc)5	0.150967	0.052368	96	2.88281	0.00486416	XtotalC:as.factor(Bloc)5
Chibougamau	Prov4360	s(Year):as.factor(Bloc)3Fx1	0.588874	0.222812	96	2.64292	0.0095993	Xs(Year):as.factor(Bloc)3Fx1
Chibougamau	Prov4360	s(Year):as.factor(Bloc)4Fx1	0.57359	0.211242	96	2.71533	0.00785203	Xs(Year):as.factor(Bloc)4Fx1
Chibougamau	Prov4360	s(Year):as.factor(Bloc)5Fx1	0.548094	0.210186	96	2.60766	0.0105717	Xs(Year):as.factor(Bloc)5Fx1
Chibougamau	Prov6801	(Intercept)	-0.0669492	0.153264	96	-0.436822	0.663221	X(Intercept)
Chibougamau	Prov6801	prevSummerTemp	0.000375578	0.00126983	96	0.295771	0.768044	XprevSummerTemp
Chibougamau	Prov6801	prevFallTemp	-7.45534e-05	0.000831594	96	-0.0896511	0.928751	XprevFallTemp
Chibougamau	Prov6801	WinterTemp	0.000159583	0.000532438	96	0.299721	0.765038	XWinterTemp
Chibougamau	Prov6801	SpringTemp	0.000450048	0.000630296	96	0.714026	0.476944	XSpringTemp
Chibougamau	Prov6801	SummerTemp	0.0034848	0.0012268	96	2.84055	0.00549911	XSummerTemp
Chibougamau	Prov6801	FallTemp	-0.00148649	0.000869069	96	-1.71044	0.0904153	XFallTemp
Chibougamau	Prov6801	prevSummerSMI	-0.00114766	0.000369552	96	-3.10554	0.00249704	XprevSummerSMI
Chibougamau	Prov6801	prevFallSMI	0.000302322	0.00107745	96	0.280591	0.779628	XprevFallSMI
Chibougamau	Prov6801	Snowfall	6.3444e-05	1.85581e-05	96	3.41866	0.000924973	XSnowfall
Chibougamau	Prov6801	SpringSMI	-0.000874381	0.000312972	96	-2.7938	0.00628935	XSpringSMI
Chibougamau	Prov6801	SummerSMI	-8.86809e-05	0.000438192	96	-0.202379	0.840049	XSummerSMI
Chibougamau	Prov6801	FallSMI	0.00118768	0.000938369	96	1.26568	0.20869	XFallSMI
Chibougamau	Prov6801	totalC:as.factor(Bloc)3	0.151492	0.0687788	96	2.20259	0.0300168	XtotalC:as.factor(Bloc)3
Chibougamau	Prov6801	totalC:as.factor(Bloc)4	0.100522	0.03345	96	3.00515	0.00338659	XtotalC:as.factor(Bloc)4
Chibougamau	Prov6801	totalC:as.factor(Bloc)5	0.104962	0.0350608	96	2.99372	0.00350463	XtotalC:as.factor(Bloc)5
Chibougamau	Prov6801	s(Year):as.factor(Bloc)3Fx1	0.244129	0.135351	96	1.80368	0.0744184	Xs(Year):as.factor(Bloc)3Fx1
Chibougamau	Prov6801	s(Year):as.factor(Bloc)4Fx1	0.309192	0.123072	96	2.5123	0.0136626	Xs(Year):as.factor(Bloc)4Fx1
Chibougamau	Prov6801	s(Year):as.factor(Bloc)5Fx1	0.296515	0.125637	96	2.3601	0.0202933	Xs(Year):as.factor(Bloc)5Fx1
Chibougamau	Prov6802	(Intercept)	0.369618	0.199814	96	1.84981	0.0674171	X(Intercept)
Chibougamau	Prov6802	prevSummerTemp	-0.00270401	0.00157329	96	-1.7187	0.0888923	XprevSummerTemp
Chibougamau	Prov6802	prevFallTemp	0.00199876	0.00102977	96	1.94098	0.0551938	XprevFallTemp
Chibougamau	Prov6802	WinterTemp	0.000571795	0.000638706	96	0.89524	0.372898	XWinterTemp
Chibougamau	Prov6802	SpringTemp	0.00062905	0.000760773	96	0.826857	0.410369	XSpringTemp
Chibougamau	Prov6802	SummerTemp	0.00199593	0.00151389	96	1.31842	0.190502	XSummerTemp
Chibougamau	Prov6802	FallTemp	0.00253422	0.00107534	96	2.35667	0.020471	XFallTemp
Chibougamau	Prov6802	prevSummerSMI	-0.00113381	0.000447247	96	-2.53508	0.0128581	XprevSummerSMI
Chibougamau	Prov6802	prevFallSMI	-0.00239453	0.00132292	96	-1.81003	0.0734198	XprevFallSMI
Chibougamau	Prov6802	Snowfall	4.62171e-05	2.18324e-05	96	2.1169	0.0368536	XSnowfall
Chibougamau	Prov6802	SpringSMI	-0.000236789	0.000369389	96	-0.641028	0.523032	XSpringSMI
Chibougamau	Prov6802	SummerSMI	-6.92582e-05	0.000546152	96	-0.126811	0.899355	XSummerSMI
Chibougamau	Prov6802	FallSMI	-0.00172183	0.00116098	96	-1.48309	0.141327	XFallSMI
Chibougamau	Prov6802	totalC:as.factor(Bloc)3	0.212681	0.0621896	96	3.41988	0.000921296	XtotalC:as.factor(Bloc)3
Chibougamau	Prov6802	totalC:as.factor(Bloc)4	0.210839	0.0613279	96	3.43789	0.000868453	XtotalC:as.factor(Bloc)4
Chibougamau	Prov6802	totalC:as.factor(Bloc)5	0.15867	0.0413086	96	3.84109	0.000219774	XtotalC:as.factor(Bloc)5
Chibougamau	Prov6802	s(Year):as.factor(Bloc)3Fx1	0.651506	0.212994	96	3.0588	0.00288007	Xs(Year):as.factor(Bloc)3Fx1
Chibougamau	Prov6802	s(Year):as.factor(Bloc)4Fx1	0.658628	0.214016	96	3.07747	0.002721	Xs(Year):as.factor(Bloc)4Fx1
Chibougamau	Prov6802	s(Year):as.factor(Bloc)5Fx1	0.678882	0.198272	96	3.424	0.000908952	Xs(Year):as.factor(Bloc)5Fx1
Chibougamau	Prov6804	(Intercept)	0.1621	0.151665	96	1.06881	0.287837	X(Intercept)
Chibougamau	Prov6804	prevSummerTemp	-0.00139498	0.00114826	96	-1.21487	0.227397	XprevSummerTemp
Chibougamau	Prov6804	prevFallTemp	-0.000181703	0.000745949	96	-0.243586	0.808071	XprevFallTemp
Chibougamau	Prov6804	WinterTemp	0.00106133	0.000469513	96	2.2605	0.0260494	XWinterTemp
Chibougamau	Prov6804	SpringTemp	-0.000368193	0.0005569	96	-0.661148	0.510101	XSpringTemp
Chibougamau	Prov6804	SummerTemp	0.002891	0.00109435	96	2.64176	0.00962992	XSummerTemp
Chibougamau	Prov6804	FallTemp	-0.000209885	0.000780941	96	-0.26876	0.788691	XFallTemp
Chibougamau	Prov6804	prevSummerSMI	-0.00103669	0.000325128	96	-3.18856	0.001931	XprevSummerSMI
Chibougamau	Prov6804	prevFallSMI	-0.00138072	0.000969506	96	-1.42415	0.157646	XprevFallSMI
Chibougamau	Prov6804	Snowfall	4.52024e-05	1.60218e-05	96	2.8213	0.00581271	XSnowfall
Chibougamau	Prov6804	SpringSMI	-0.000360425	0.000271117	96	-1.3294	0.186865	XSpringSMI
Chibougamau	Prov6804	SummerSMI	0.000537657	0.000399882	96	1.34454	0.181942	XSummerSMI
Chibougamau	Prov6804	FallSMI	-0.000674583	0.000843435	96	-0.799804	0.425799	XFallSMI
Chibougamau	Prov6804	totalC:as.factor(Bloc)3	0.159423	0.0590425	96	2.70013	0.00819271	XtotalC:as.factor(Bloc)3
Chibougamau	Prov6804	totalC:as.factor(Bloc)4	0.133688	0.0427126	96	3.12995	0.00231639	XtotalC:as.factor(Bloc)4
Chibougamau	Prov6804	totalC:as.factor(Bloc)5	0.140094	0.0474211	96	2.95426	0.00394199	XtotalC:as.factor(Bloc)5
Chibougamau	Prov6804	s(Year):as.factor(Bloc)3Fx1	0.422303	0.174867	96	2.415	0.0176287	Xs(Year):as.factor(Bloc)3Fx1
Chibougamau	Prov6804	s(Year):as.factor(Bloc)4Fx1	0.481977	0.179762	96	2.6812	0.00863608	Xs(Year):as.factor(Bloc)4Fx1
Chibougamau	Prov6804	s(Year):as.factor(Bloc)5Fx1	0.446113	0.173892	96	2.56546	0.0118517	Xs(Year):as.factor(Bloc)5Fx1
Chibougamau	Prov6805	(Intercept)	0.548694	0.231986	96	2.36521	0.0200314	X(Intercept)
Chibougamau	Prov6805	prevSummerTemp	-0.000106146	0.00178158	96	-0.0595798	0.952614	XprevSummerTemp
Chibougamau	Prov6805	prevFallTemp	-0.000153243	0.00116394	96	-0.131659	0.89553	XprevFallTemp
Chibougamau	Prov6805	WinterTemp	0.00193253	0.000730277	96	2.64629	0.00951077	XWinterTemp
Chibougamau	Prov6805	SpringTemp	0.00123218	0.000865205	96	1.42414	0.157648	XSpringTemp
Chibougamau	Prov6805	SummerTemp	0.00349814	0.00170992	96	2.04579	0.0435126	XSummerTemp
Chibougamau	Prov6805	FallTemp	-6.16125e-05	0.00121654	96	-0.0506456	0.959713	XFallTemp
Chibougamau	Prov6805	prevSummerSMI	-0.00115911	0.000507913	96	-2.2821	0.0246912	XprevSummerSMI
Chibougamau	Prov6805	prevFallSMI	-0.00339327	0.00150345	96	-2.25699	0.0262757	XprevFallSMI
Chibougamau	Prov6805	Snowfall	6.88583e-05	2.50414e-05	96	2.74978	0.00712695	XSnowfall
Chibougamau	Prov6805	SpringSMI	-0.000943106	0.00042335	96	-2.22772	0.0282343	XSpringSMI
Chibougamau	Prov6805	SummerSMI	0.000547297	0.000618008	96	0.885583	0.378055	XSummerSMI
Chibougamau	Prov6805	FallSMI	-0.00248085	0.00130919	96	-1.89495	0.061108	XFallSMI
Chibougamau	Prov6805	totalC:as.factor(Bloc)3	0.151569	0.0505705	96	2.99718	0.00346848	XtotalC:as.factor(Bloc)3
Chibougamau	Prov6805	totalC:as.factor(Bloc)4	0.152916	0.0542911	96	2.81659	0.00589199	XtotalC:as.factor(Bloc)4
Chibougamau	Prov6805	totalC:as.factor(Bloc)5	0.132363	0.041797	96	3.1668	0.0020665	XtotalC:as.factor(Bloc)5
Chibougamau	Prov6805	s(Year):as.factor(Bloc)3Fx1	0.634843	0.259898	96	2.44266	0.0164082	Xs(Year):as.factor(Bloc)3Fx1
Chibougamau	Prov6805	s(Year):as.factor(Bloc)4Fx1	0.622104	0.251377	96	2.47479	0.0150856	Xs(Year):as.factor(Bloc)4Fx1
Chibougamau	Prov6805	s(Year):as.factor(Bloc)5Fx1	0.656738	0.24734	96	2.6552	0.00928007	Xs(Year):as.factor(Bloc)5Fx1
Chibougamau	Prov6901	(Intercept)	0.234354	0.153477	96	1.52697	0.130057	X(Intercept)
Chibougamau	Prov6901	prevSummerTemp	-0.00212057	0.00127223	96	-1.66681	0.0988122	XprevSummerTemp
Chibougamau	Prov6901	prevFallTemp	0.000102086	0.00084076	96	0.121421	0.903612	XprevFallTemp
Chibougamau	Prov6901	WinterTemp	0.00117334	0.000530386	96	2.21224	0.0293216	XWinterTemp
Chibougamau	Prov6901	SpringTemp	0.000363744	0.000629806	96	0.577549	0.564921	XSpringTemp
Chibougamau	Prov6901	SummerTemp	0.00231799	0.00123059	96	1.88364	0.0626407	XSummerTemp
Chibougamau	Prov6901	FallTemp	0.000976891	0.000874083	96	1.11762	0.266519	XFallTemp
Chibougamau	Prov6901	prevSummerSMI	-0.000984338	0.000370603	96	-2.65604	0.00925859	XprevSummerSMI
Chibougamau	Prov6901	prevFallSMI	-0.000878185	0.00107759	96	-0.814953	0.417116	XprevFallSMI
Chibougamau	Prov6901	Snowfall	4.65454e-05	1.84885e-05	96	2.51754	0.0134737	XSnowfall
Chibougamau	Prov6901	SpringSMI	-0.000842544	0.000311274	96	-2.70677	0.0080424	XSpringSMI
Chibougamau	Prov6901	SummerSMI	0.000151473	0.00044039	96	0.343952	0.731634	XSummerSMI
Chibougamau	Prov6901	FallSMI	-6.1793e-05	0.000940905	96	-0.065674	0.947774	XFallSMI
Chibougamau	Prov6901	totalC:as.factor(Bloc)3	0.0961717	0.061394	96	1.56647	0.12053	XtotalC:as.factor(Bloc)3
Chibougamau	Prov6901	totalC:as.factor(Bloc)4	0.0822582	0.0393845	96	2.08859	0.0393906	XtotalC:as.factor(Bloc)4
Chibougamau	Prov6901	totalC:as.factor(Bloc)5	0.0746436	0.0231538	96	3.22381	0.00172894	XtotalC:as.factor(Bloc)5
Chibougamau	Prov6901	s(Year):as.factor(Bloc)3Fx1	0.163199	0.138732	96	1.17636	0.242361	Xs(Year):as.factor(Bloc)3Fx1
Chibougamau	Prov6901	s(Year):as.factor(Bloc)4Fx1	0.195685	0.129948	96	1.50587	0.135384	Xs(Year):as.factor(Bloc)4Fx1
Chibougamau	Prov6901	s(Year):as.factor(Bloc)5Fx1	0.279297	0.129522	96	2.15637	0.0335532	Xs(Year):as.factor(Bloc)5Fx1
Chibougamau	Prov6907	(Intercept)	-0.612264	0.253181	96	-2.41829	0.0174795	X(Intercept)
Chibougamau	Prov6907	prevSummerTemp	-0.00140596	0.00140037	96	-1.00399	0.317908	XprevSummerTemp
Chibougamau	Prov6907	prevFallTemp	0.00108778	0.000932015	96	1.16713	0.246048	XprevFallTemp
Chibougamau	Prov6907	WinterTemp	0.00141085	0.00056127	96	2.51368	0.0136125	XWinterTemp
Chibougamau	Prov6907	SpringTemp	0.000391955	0.000674179	96	0.581382	0.562346	XSpringTemp
Chibougamau	Prov6907	SummerTemp	0.0025566	0.00134969	96	1.89421	0.0612077	XSummerTemp
Chibougamau	Prov6907	FallTemp	0.00234369	0.000963413	96	2.4327	0.0168389	XFallTemp
Chibougamau	Prov6907	prevSummerSMI	-0.00128114	0.000388729	96	-3.29571	0.0013765	XprevSummerSMI
Chibougamau	Prov6907	prevFallSMI	-0.00273821	0.00117421	96	-2.33196	0.0217928	XprevFallSMI
Chibougamau	Prov6907	Snowfall	4.42056e-05	1.86127e-05	96	2.37502	0.0195358	XSnowfall
Chibougamau	Prov6907	SpringSMI	-0.000873838	0.000318507	96	-2.74354	0.00725347	XSpringSMI
Chibougamau	Prov6907	SummerSMI	0.000155243	0.000489883	96	0.316899	0.752008	XSummerSMI
Chibougamau	Prov6907	FallSMI	-0.00262549	0.00102533	96	-2.56063	0.0120069	XFallSMI
Chibougamau	Prov6907	totalC:as.factor(Bloc)3	0.968449	0.11842	96	8.17809	1.1913e-12	XtotalC:as.factor(Bloc)3
Chibougamau	Prov6907	totalC:as.factor(Bloc)4	0.615868	0.0718502	96	8.57155	1.72958e-13	XtotalC:as.factor(Bloc)4
Chibougamau	Prov6907	totalC:as.factor(Bloc)5	0.628418	0.0741228	96	8.47807	2.73841e-13	XtotalC:as.factor(Bloc)5
Chibougamau	Prov6907	s(Year):as.factor(Bloc)3Fx1	3.85505	0.478988	96	8.04833	2.24483e-12	Xs(Year):as.factor(Bloc)3Fx1
Chibougamau	Prov6907	s(Year):as.factor(Bloc)4Fx1	4.10518	0.499095	96	8.22524	9.45952e-13	Xs(Year):as.factor(Bloc)4Fx1
Chibougamau	Prov6907	s(Year):as.factor(Bloc)5Fx1	3.76999	0.458172	96	8.22833	9.3176e-13	Xs(Year):as.factor(Bloc)5Fx1
Chibougamau	Prov6909	(Intercept)	0.125169	0.197656	96	0.633269	0.528064	X(Intercept)
Chibougamau	Prov6909	prevSummerTemp	-0.00159751	0.0015758	96	-1.01377	0.31324	XprevSummerTemp
Chibougamau	Prov6909	prevFallTemp	-0.000582774	0.00101726	96	-0.572884	0.568062	XprevFallTemp
Chibougamau	Prov6909	WinterTemp	0.00157582	0.000651247	96	2.4197	0.017416	XWinterTemp
Chibougamau	Prov6909	SpringTemp	-0.000434892	0.000769048	96	-0.565494	0.573057	XSpringTemp
Chibougamau	Prov6909	SummerTemp	0.002762	0.00150636	96	1.83355	0.0698187	XSummerTemp
Chibougamau	Prov6909	FallTemp	0.000500533	0.00106645	96	0.469344	0.639888	XFallTemp
Chibougamau	Prov6909	prevSummerSMI	-0.00135537	0.000450332	96	-3.00971	0.00334048	XprevSummerSMI
Chibougamau	Prov6909	prevFallSMI	-0.000899681	0.00133614	96	-0.673342	0.502348	XprevFallSMI
Chibougamau	Prov6909	Snowfall	4.80031e-05	2.24607e-05	96	2.13721	0.0351222	XSnowfall
Chibougamau	Prov6909	SpringSMI	-0.000673718	0.000379636	96	-1.77464	0.0791267	XSpringSMI
Chibougamau	Prov6909	SummerSMI	0.000412605	0.00054566	96	0.756157	0.451407	XSummerSMI
Chibougamau	Prov6909	FallSMI	0.000128622	0.00116007	96	0.110874	0.911947	XFallSMI
Chibougamau	Prov6909	totalC:as.factor(Bloc)3	0.1371	0.0570879	96	2.40157	0.0182503	XtotalC:as.factor(Bloc)3
Chibougamau	Prov6909	totalC:as.factor(Bloc)4	0.115922	0.040424	96	2.86764	0.00508385	XtotalC:as.factor(Bloc)4
Chibougamau	Prov6909	totalC:as.factor(Bloc)5	0.114513	0.042075	96	2.72163	0.00771462	XtotalC:as.factor(Bloc)5
Chibougamau	Prov6909	s(Year):as.factor(Bloc)3Fx1	0.461339	0.235428	96	1.95958	0.0529453	Xs(Year):as.factor(Bloc)3Fx1
Chibougamau	Prov6909	s(Year):as.factor(Bloc)4Fx1	0.521374	0.234167	96	2.22651	0.0283185	Xs(Year):as.factor(Bloc)4Fx1
Chibougamau	Prov6909	s(Year):as.factor(Bloc)5Fx1	0.502211	0.224053	96	2.24148	0.0272983	Xs(Year):as.factor(Bloc)5Fx1
Chibougamau	Prov6914	(Intercept)	0.092417	0.245336	96	0.376696	0.707231	X(Intercept)
Chibougamau	Prov6914	prevSummerTemp	0.00157439	0.00191593	96	0.821737	0.413263	XprevSummerTemp
Chibougamau	Prov6914	prevFallTemp	7.54297e-05	0.00122363	96	0.0616444	0.950974	XprevFallTemp
Chibougamau	Prov6914	WinterTemp	0.00214647	0.000798789	96	2.68716	0.00849415	XWinterTemp
Chibougamau	Prov6914	SpringTemp	-0.000569725	0.000937984	96	-0.607394	0.545024	XSpringTemp
Chibougamau	Prov6914	SummerTemp	0.00295192	0.00182092	96	1.62112	0.108272	XSummerTemp
Chibougamau	Prov6914	FallTemp	-0.000864024	0.00128791	96	-0.670876	0.503911	XFallTemp
Chibougamau	Prov6914	prevSummerSMI	-0.00114157	0.000549943	96	-2.07579	0.0405865	XprevSummerSMI
Chibougamau	Prov6914	prevFallSMI	-0.00101812	0.00162994	96	-0.624634	0.533693	XprevFallSMI
Chibougamau	Prov6914	Snowfall	-2.03952e-06	2.76425e-05	96	-0.073782	0.941337	XSnowfall
Chibougamau	Prov6914	SpringSMI	-0.000393409	0.000466393	96	-0.843515	0.401037	XSpringSMI
Chibougamau	Prov6914	SummerSMI	-0.000639808	0.000660692	96	-0.968391	0.335283	XSummerSMI
Chibougamau	Prov6914	FallSMI	0.000712857	0.00140746	96	0.506486	0.613677	XFallSMI
Chibougamau	Prov6914	totalC:as.factor(Bloc)3	0.145086	0.0666252	96	2.17764	0.0318831	XtotalC:as.factor(Bloc)3
Chibougamau	Prov6914	totalC:as.factor(Bloc)4	0.116575	0.0418942	96	2.7826	0.00649346	XtotalC:as.factor(Bloc)4
Chibougamau	Prov6914	totalC:as.factor(Bloc)5	0.112838	0.0442534	96	2.54982	0.0123607	XtotalC:as.factor(Bloc)5
Chibougamau	Prov6914	s(Year):as.factor(Bloc)3Fx1	0.504836	0.270739	96	1.86466	0.0652839	Xs(Year):as.factor(Bloc)3Fx1
Chibougamau	Prov6914	s(Year):as.factor(Bloc)4Fx1	0.611846	0.27835	96	2.19812	0.0303444	Xs(Year):as.factor(Bloc)4Fx1
Chibougamau	Prov6914	s(Year):as.factor(Bloc)5Fx1	0.564664	0.254286	96	2.22059	0.028731	Xs(Year):as.factor(Bloc)5Fx1
Chibougamau	Prov6917	(Intercept)	-0.726894	0.192856	96	-3.76911	0.000282885	X(Intercept)
Chibougamau	Prov6917	prevSummerTemp	-0.000164876	0.00112346	96	-0.146757	0.883632	XprevSummerTemp
Chibougamau	Prov6917	prevFallTemp	0.00122127	0.000732597	96	1.66704	0.0987661	XprevFallTemp
Chibougamau	Prov6917	WinterTemp	0.000829247	0.000447849	96	1.85162	0.0671543	XWinterTemp
Chibougamau	Prov6917	SpringTemp	0.000349942	0.000530619	96	0.659498	0.511155	XSpringTemp
Chibougamau	Prov6917	SummerTemp	0.00274687	0.00105803	96	2.59623	0.0109056	XSummerTemp
Chibougamau	Prov6917	FallTemp	0.00126868	0.000772772	96	1.64172	0.10392	XFallTemp
Chibougamau	Prov6917	prevSummerSMI	-0.00103928	0.000313281	96	-3.3174	0.00128418	XprevSummerSMI
Chibougamau	Prov6917	prevFallSMI	-0.000687289	0.000940787	96	-0.730548	0.466835	XprevFallSMI
Chibougamau	Prov6917	Snowfall	1.18666e-05	1.48727e-05	96	0.797879	0.42691	XSnowfall
Chibougamau	Prov6917	SpringSMI	-0.000515443	0.00025341	96	-2.03403	0.0447079	XSpringSMI
Chibougamau	Prov6917	SummerSMI	-0.000443025	0.000392499	96	-1.12873	0.261825	XSummerSMI
Chibougamau	Prov6917	FallSMI	5.28004e-05	0.000824342	96	0.0640516	0.949062	XFallSMI
Chibougamau	Prov6917	totalC:as.factor(Bloc)3	0.630599	0.0848283	96	7.43383	4.39481e-11	XtotalC:as.factor(Bloc)3
Chibougamau	Prov6917	totalC:as.factor(Bloc)4	0.676945	0.0917501	96	7.37814	5.73994e-11	XtotalC:as.factor(Bloc)4
Chibougamau	Prov6917	totalC:as.factor(Bloc)5	0.568219	0.0757903	96	7.49724	3.24078e-11	XtotalC:as.factor(Bloc)5
Chibougamau	Prov6917	s(Year):as.factor(Bloc)3Fx1	2.69576	0.373065	96	7.22596	1.18762e-10	Xs(Year):as.factor(Bloc)3Fx1
Chibougamau	Prov6917	s(Year):as.factor(Bloc)4Fx1	2.77131	0.385244	96	7.19364	1.38525e-10	Xs(Year):as.factor(Bloc)4Fx1
Chibougamau	Prov6917	s(Year):as.factor(Bloc)5Fx1	2.65902	0.364649	96	7.29199	8.66716e-11	Xs(Year):as.factor(Bloc)5Fx1
Chibougamau	Prov6922	(Intercept)	-0.0225909	0.185858	96	-0.121549	0.90351	X(Intercept)
Chibougamau	Prov6922	prevSummerTemp	-0.000180826	0.00147376	96	-0.122697	0.902604	XprevSummerTemp
Chibougamau	Prov6922	prevFallTemp	0.000537539	0.000931359	96	0.577155	0.565186	XprevFallTemp
Chibougamau	Prov6922	WinterTemp	0.00132029	0.00062019	96	2.12885	0.035826	XWinterTemp
Chibougamau	Prov6922	SpringTemp	0.000203929	0.000729154	96	0.279679	0.780325	XSpringTemp
Chibougamau	Prov6922	SummerTemp	0.00236289	0.00140507	96	1.68168	0.0958811	XSummerTemp
Chibougamau	Prov6922	FallTemp	0.000406078	0.000987622	96	0.411167	0.681866	XFallTemp
Chibougamau	Prov6922	prevSummerSMI	-0.00130552	0.000427378	96	-3.05471	0.00291606	XprevSummerSMI
Chibougamau	Prov6922	prevFallSMI	-0.00156057	0.00126092	96	-1.23764	0.218869	XprevFallSMI
Chibougamau	Prov6922	Snowfall	2.09875e-06	2.16999e-05	96	0.096717	0.923153	XSnowfall
Chibougamau	Prov6922	SpringSMI	0.000220495	0.000367011	96	0.600786	0.549398	XSpringSMI
Chibougamau	Prov6922	SummerSMI	-0.000353162	0.00050539	96	-0.698791	0.486372	XSummerSMI
Chibougamau	Prov6922	FallSMI	0.00170663	0.0010888	96	1.56743	0.120304	XFallSMI
Chibougamau	Prov6922	totalC:as.factor(Bloc)3	0.177538	0.0710942	96	2.49722	0.0142194	XtotalC:as.factor(Bloc)3
Chibougamau	Prov6922	totalC:as.factor(Bloc)4	0.118349	0.0347342	96	3.40727	0.000960064	XtotalC:as.factor(Bloc)4
Chibougamau	Prov6922	totalC:as.factor(Bloc)5	0.158306	0.0600926	96	2.63436	0.00982754	XtotalC:as.factor(Bloc)5
Chibougamau	Prov6922	s(Year):as.factor(Bloc)3Fx1	0.492949	0.215295	96	2.28964	0.0242322	Xs(Year):as.factor(Bloc)3Fx1
Chibougamau	Prov6922	s(Year):as.factor(Bloc)4Fx1	0.577367	0.208982	96	2.76276	0.00686987	Xs(Year):as.factor(Bloc)4Fx1
Chibougamau	Prov6922	s(Year):as.factor(Bloc)5Fx1	0.494406	0.20835	96	2.37297	0.0196389	Xs(Year):as.factor(Bloc)5Fx1
Chibougamau	Prov6927	(Intercept)	-0.00086494	0.158436	96	-0.00545924	0.995656	X(Intercept)
Chibougamau	Prov6927	prevSummerTemp	0.0003232	0.00125936	96	0.256639	0.798007	XprevSummerTemp
Chibougamau	Prov6927	prevFallTemp	0.000447654	0.000826787	96	0.541438	0.58946	XprevFallTemp
Chibougamau	Prov6927	WinterTemp	0.000862681	0.000520227	96	1.65828	0.100526	XWinterTemp
Chibougamau	Prov6927	SpringTemp	2.2735e-05	0.000618347	96	0.0367674	0.970747	XSpringTemp
Chibougamau	Prov6927	SummerTemp	0.00334211	0.00120977	96	2.7626	0.00687302	XSummerTemp
Chibougamau	Prov6927	FallTemp	0.000445346	0.000862091	96	0.516588	0.606632	XFallTemp
Chibougamau	Prov6927	prevSummerSMI	-0.00119873	0.000363447	96	-3.29824	0.00136545	XprevSummerSMI
Chibougamau	Prov6927	prevFallSMI	-0.000264773	0.0010649	96	-0.248638	0.804172	XprevFallSMI
Chibougamau	Prov6927	Snowfall	1.42682e-05	1.80796e-05	96	0.78919	0.431946	XSnowfall
Chibougamau	Prov6927	SpringSMI	-0.000179182	0.00030448	96	-0.588487	0.557588	XSpringSMI
Chibougamau	Prov6927	SummerSMI	4.79504e-05	0.000436326	96	0.109896	0.912721	XSummerSMI
Chibougamau	Prov6927	FallSMI	0.000319974	0.000927877	96	0.344846	0.730965	XFallSMI
Chibougamau	Prov6927	totalC:as.factor(Bloc)3	0.124261	0.0460873	96	2.69621	0.00828288	XtotalC:as.factor(Bloc)3
Chibougamau	Prov6927	totalC:as.factor(Bloc)4	0.0929984	0.0293899	96	3.1643	0.00208265	XtotalC:as.factor(Bloc)4
Chibougamau	Prov6927	totalC:as.factor(Bloc)5	0.136388	0.0559018	96	2.43979	0.0165313	XtotalC:as.factor(Bloc)5
Chibougamau	Prov6927	s(Year):as.factor(Bloc)3Fx1	0.376008	0.179235	96	2.09785	0.0385452	Xs(Year):as.factor(Bloc)3Fx1
Chibougamau	Prov6927	s(Year):as.factor(Bloc)4Fx1	0.437909	0.156291	96	2.80188	0.0061457	Xs(Year):as.factor(Bloc)4Fx1
Chibougamau	Prov6927	s(Year):as.factor(Bloc)5Fx1	0.344271	0.176654	96	1.94884	0.0542338	Xs(Year):as.factor(Bloc)5Fx1
Chibougamau	Prov6930	(Intercept)	-0.102094	0.206484	96	-0.49444	0.622125	X(Intercept)
Chibougamau	Prov6930	prevSummerTemp	0.00115436	0.00160609	96	0.718738	0.474048	XprevSummerTemp
Chibougamau	Prov6930	prevFallTemp	-0.000468303	0.00102957	96	-0.454853	0.650242	XprevFallTemp
Chibougamau	Prov6930	WinterTemp	0.00070008	0.000668154	96	1.04778	0.29737	XWinterTemp
Chibougamau	Prov6930	SpringTemp	-0.000306297	0.000786064	96	-0.389659	0.697652	XSpringTemp
Chibougamau	Prov6930	SummerTemp	0.003345	0.00152491	96	2.19358	0.0306797	XSummerTemp
Chibougamau	Prov6930	FallTemp	-7.37657e-05	0.00108296	96	-0.0681148	0.945836	XFallTemp
Chibougamau	Prov6930	prevSummerSMI	-0.00172457	0.000461281	96	-3.73867	0.000314477	XprevSummerSMI
Chibougamau	Prov6930	prevFallSMI	0.000463872	0.00136643	96	0.339479	0.734991	XprevFallSMI
Chibougamau	Prov6930	Snowfall	2.55813e-05	2.30452e-05	96	1.11005	0.26975	XSnowfall
Chibougamau	Prov6930	SpringSMI	-0.000486968	0.000389324	96	-1.25081	0.214045	XSpringSMI
Chibougamau	Prov6930	SummerSMI	-0.001158	0.000554764	96	-2.08738	0.0395025	XSummerSMI
Chibougamau	Prov6930	FallSMI	0.00172902	0.00117978	96	1.46554	0.146041	XFallSMI
Chibougamau	Prov6930	totalC:as.factor(Bloc)3	0.231821	0.0895629	96	2.58836	0.0111407	XtotalC:as.factor(Bloc)3
Chibougamau	Prov6930	totalC:as.factor(Bloc)4	0.127914	0.0336297	96	3.8036	0.000250753	XtotalC:as.factor(Bloc)4
Chibougamau	Prov6930	totalC:as.factor(Bloc)5	0.166945	0.0555997	96	3.00263	0.00341226	XtotalC:as.factor(Bloc)5
Chibougamau	Prov6930	s(Year):as.factor(Bloc)3Fx1	0.512837	0.211782	96	2.42153	0.0173335	Xs(Year):as.factor(Bloc)3Fx1
Chibougamau	Prov6930	s(Year):as.factor(Bloc)4Fx1	0.67741	0.218396	96	3.10175	0.00252623	Xs(Year):as.factor(Bloc)4Fx1
Chibougamau	Prov6930	s(Year):as.factor(Bloc)5Fx1	0.559721	0.209314	96	2.67408	0.00880832	Xs(Year):as.factor(Bloc)5Fx1
Chibougamau	Prov6938	(Intercept)	0.307605	0.175554	96	1.7522	0.0829332	X(Intercept)
Chibougamau	Prov6938	prevSummerTemp	-8.19267e-05	0.00138756	96	-0.0590438	0.95304	XprevSummerTemp
Chibougamau	Prov6938	prevFallTemp	-0.000109938	0.000885379	96	-0.12417	0.90144	XprevFallTemp
Chibougamau	Prov6938	WinterTemp	0.00174217	0.000583282	96	2.98684	0.0035775	XWinterTemp
Chibougamau	Prov6938	SpringTemp	-3.26483e-05	0.00068602	96	-0.0475909	0.962141	XSpringTemp
Chibougamau	Prov6938	SummerTemp	0.00362317	0.00132854	96	2.72717	0.00759549	XSummerTemp
Chibougamau	Prov6938	FallTemp	0.000129636	0.00093258	96	0.139008	0.889735	XFallTemp
Chibougamau	Prov6938	prevSummerSMI	-0.000739615	0.00040106	96	-1.84415	0.0682456	XprevSummerSMI
Chibougamau	Prov6938	prevFallSMI	-0.00268337	0.00118455	96	-2.2653	0.0257416	XprevFallSMI
Chibougamau	Prov6938	Snowfall	4.58318e-05	2.03583e-05	96	2.25126	0.0266498	XSnowfall
Chibougamau	Prov6938	SpringSMI	-0.000480178	0.000343519	96	-1.39782	0.165389	XSpringSMI
Chibougamau	Prov6938	SummerSMI	0.00121769	0.000479908	96	2.53735	0.0127805	XSummerSMI
Chibougamau	Prov6938	FallSMI	-0.00137837	0.00102101	96	-1.35	0.180189	XFallSMI
Chibougamau	Prov6938	totalC:as.factor(Bloc)3	0.0904101	0.0315481	96	2.86578	0.00511143	XtotalC:as.factor(Bloc)3
Chibougamau	Prov6938	totalC:as.factor(Bloc)4	0.0998303	0.0452872	96	2.20438	0.0298866	XtotalC:as.factor(Bloc)4
Chibougamau	Prov6938	totalC:as.factor(Bloc)5	0.106277	0.0551352	96	1.92756	0.0568653	XtotalC:as.factor(Bloc)5
Chibougamau	Prov6938	s(Year):as.factor(Bloc)3Fx1	0.390835	0.186036	96	2.10086	0.0382736	Xs(Year):as.factor(Bloc)3Fx1
Chibougamau	Prov6938	s(Year):as.factor(Bloc)4Fx1	0.341757	0.185305	96	1.8443	0.0682234	Xs(Year):as.factor(Bloc)4Fx1
Chibougamau	Prov6938	s(Year):as.factor(Bloc)5Fx1	0.308689	0.180546	96	1.70975	0.0905429	Xs(Year):as.factor(Bloc)5Fx1
Chibougamau	Prov6965	(Intercept)	0.0473649	0.224162	96	0.211298	0.833103	X(Intercept)
Chibougamau	Prov6965	prevSummerTemp	-0.00129759	0.00174413	96	-0.743978	0.458707	XprevSummerTemp
Chibougamau	Prov6965	prevFallTemp	-0.000492421	0.00116717	96	-0.421892	0.674047	XprevFallTemp
Chibougamau	Prov6965	WinterTemp	0.000943162	0.000704788	96	1.33822	0.183986	XWinterTemp
Chibougamau	Prov6965	SpringTemp	-0.00044444	0.000844107	96	-0.526521	0.599741	XSpringTemp
Chibougamau	Prov6965	SummerTemp	0.00404985	0.00166803	96	2.42793	0.0170486	XSummerTemp
Chibougamau	Prov6965	FallTemp	-0.000271705	0.00120853	96	-0.224824	0.822594	XFallTemp
Chibougamau	Prov6965	prevSummerSMI	-0.000925163	0.000493524	96	-1.87461	0.0638872	XprevSummerSMI
Chibougamau	Prov6965	prevFallSMI	-0.00136501	0.00145826	96	-0.936055	0.351594	XprevFallSMI
Chibougamau	Prov6965	Snowfall	3.01144e-05	2.39499e-05	96	1.25739	0.211662	XSnowfall
Chibougamau	Prov6965	SpringSMI	-0.00066359	0.000405495	96	-1.6365	0.10501	XSpringSMI
Chibougamau	Prov6965	SummerSMI	-0.000246312	0.000608172	96	-0.405003	0.686376	XSummerSMI
Chibougamau	Prov6965	FallSMI	0.00132745	0.00128785	96	1.03075	0.305248	XFallSMI
Chibougamau	Prov6965	totalC:as.factor(Bloc)3	0.16084	0.075662	96	2.12576	0.0360891	XtotalC:as.factor(Bloc)3
Chibougamau	Prov6965	totalC:as.factor(Bloc)4	0.115703	0.0374526	96	3.08931	0.00262431	XtotalC:as.factor(Bloc)4
Chibougamau	Prov6965	totalC:as.factor(Bloc)5	0.110431	0.0410997	96	2.68689	0.00850044	XtotalC:as.factor(Bloc)5
Chibougamau	Prov6965	s(Year):as.factor(Bloc)3Fx1	0.410064	0.218789	96	1.87424	0.0639379	Xs(Year):as.factor(Bloc)3Fx1
Chibougamau	Prov6965	s(Year):as.factor(Bloc)4Fx1	0.513712	0.224545	96	2.28779	0.0243446	Xs(Year):as.factor(Bloc)4Fx1
Chibougamau	Prov6965	s(Year):as.factor(Bloc)5Fx1	0.491466	0.20225	96	2.42999	0.0169576	Xs(Year):as.factor(Bloc)5Fx1
Chibougamau	Prov6967	(Intercept)	-0.119315	0.233838	96	-0.510246	0.61105	X(Intercept)
Chibougamau	Prov6967	prevSummerTemp	-0.000932309	0.00185947	96	-0.501385	0.617248	XprevSummerTemp
Chibougamau	Prov6967	prevFallTemp	0.000710571	0.00119902	96	0.592624	0.554826	XprevFallTemp
Chibougamau	Prov6967	WinterTemp	-0.000434833	0.000773547	96	-0.562129	0.575339	XWinterTemp
Chibougamau	Prov6967	SpringTemp	1.71564e-05	0.000914223	96	0.0187661	0.985067	XSpringTemp
Chibougamau	Prov6967	SummerTemp	0.00358475	0.00177461	96	2.02002	0.0461679	XSummerTemp
Chibougamau	Prov6967	FallTemp	-0.000675352	0.0012573	96	-0.537146	0.592409	XFallTemp
Chibougamau	Prov6967	prevSummerSMI	-0.00124314	0.000533877	96	-2.32851	0.0219834	XprevSummerSMI
Chibougamau	Prov6967	prevFallSMI	-0.000426685	0.00157919	96	-0.270192	0.787593	XprevFallSMI
Chibougamau	Prov6967	Snowfall	1.44639e-05	2.66996e-05	96	0.541726	0.589262	XSnowfall
Chibougamau	Prov6967	SpringSMI	-1.48916e-05	0.000450808	96	-0.0330332	0.973717	XSpringSMI
Chibougamau	Prov6967	SummerSMI	-0.000607311	0.00064218	96	-0.945702	0.346675	XSummerSMI
Chibougamau	Prov6967	FallSMI	0.00163611	0.00136886	96	1.19523	0.234942	XFallSMI
Chibougamau	Prov6967	totalC:as.factor(Bloc)3	0.172859	0.0650517	96	2.65725	0.00922773	XtotalC:as.factor(Bloc)3
Chibougamau	Prov6967	totalC:as.factor(Bloc)4	0.148526	0.0565327	96	2.62725	0.0100209	XtotalC:as.factor(Bloc)4
Chibougamau	Prov6967	totalC:as.factor(Bloc)5	0.128529	0.0382223	96	3.36267	0.00110988	XtotalC:as.factor(Bloc)5
Chibougamau	Prov6967	s(Year):as.factor(Bloc)3Fx1	0.521473	0.24304	96	2.14563	0.034425	Xs(Year):as.factor(Bloc)3Fx1
Chibougamau	Prov6967	s(Year):as.factor(Bloc)4Fx1	0.528606	0.222267	96	2.37824	0.0193757	Xs(Year):as.factor(Bloc)4Fx1
Chibougamau	Prov6967	s(Year):as.factor(Bloc)5Fx1	0.602459	0.237731	96	2.53421	0.0128882	Xs(Year):as.factor(Bloc)5Fx1
Chibougamau	Prov6970	(Intercept)	0.0919058	0.178713	96	0.514265	0.608249	X(Intercept)
Chibougamau	Prov6970	prevSummerTemp	-0.00137028	0.00149708	96	-0.915305	0.362325	XprevSummerTemp
Chibougamau	Prov6970	prevFallTemp	-0.000719368	0.000965326	96	-0.745207	0.457967	XprevFallTemp
Chibougamau	Prov6970	WinterTemp	0.00102397	0.000634556	96	1.61367	0.109881	XWinterTemp
Chibougamau	Prov6970	SpringTemp	0.000509707	0.000748065	96	0.681367	0.497279	XSpringTemp
Chibougamau	Prov6970	SummerTemp	0.00160758	0.00144637	96	1.11146	0.269146	XSummerTemp
Chibougamau	Prov6970	FallTemp	-0.000625798	0.00101346	96	-0.617487	0.538375	XFallTemp
Chibougamau	Prov6970	prevSummerSMI	-0.00160422	0.000441053	96	-3.63724	0.000445686	XprevSummerSMI
Chibougamau	Prov6970	prevFallSMI	-0.000167929	0.001279	96	-0.131297	0.895815	XprevFallSMI
Chibougamau	Prov6970	Snowfall	-6.54065e-06	2.24931e-05	96	-0.290785	0.771843	XSnowfall
Chibougamau	Prov6970	SpringSMI	3.66209e-05	0.000376937	96	0.0971539	0.922807	XSpringSMI
Chibougamau	Prov6970	SummerSMI	-0.000512271	0.000514587	96	-0.9955	0.321996	XSummerSMI
Chibougamau	Prov6970	FallSMI	0.00100706	0.00110657	96	0.910073	0.365063	XFallSMI
Chibougamau	Prov6970	totalC:as.factor(Bloc)3	0.0953684	0.0392512	96	2.42969	0.0169708	XtotalC:as.factor(Bloc)3
Chibougamau	Prov6970	totalC:as.factor(Bloc)4	0.0871207	0.0285542	96	3.05106	0.00294855	XtotalC:as.factor(Bloc)4
Chibougamau	Prov6970	totalC:as.factor(Bloc)5	0.122049	0.0630702	96	1.93513	0.0559169	XtotalC:as.factor(Bloc)5
Chibougamau	Prov6970	s(Year):as.factor(Bloc)3Fx1	0.277043	0.150809	96	1.83704	0.0692978	Xs(Year):as.factor(Bloc)3Fx1
Chibougamau	Prov6970	s(Year):as.factor(Bloc)4Fx1	0.325881	0.149578	96	2.17867	0.0318043	Xs(Year):as.factor(Bloc)4Fx1
Chibougamau	Prov6970	s(Year):as.factor(Bloc)5Fx1	0.231816	0.162379	96	1.42762	0.156646	Xs(Year):as.factor(Bloc)5Fx1
Chibougamau	Prov6973	(Intercept)	-0.370484	0.284397	96	-1.3027	0.195793	X(Intercept)
Chibougamau	Prov6973	prevSummerTemp	0.000142053	0.00202366	96	0.0701964	0.944183	XprevSummerTemp
Chibougamau	Prov6973	prevFallTemp	0.0016756	0.00123065	96	1.36156	0.176523	XprevFallTemp
Chibougamau	Prov6973	WinterTemp	0.00151446	0.000853657	96	1.77409	0.079219	XWinterTemp
Chibougamau	Prov6973	SpringTemp	0.00134429	0.0010018	96	1.34187	0.182803	XSpringTemp
Chibougamau	Prov6973	SummerTemp	0.00244363	0.0019001	96	1.28606	0.201516	XSummerTemp
Chibougamau	Prov6973	FallTemp	0.00124671	0.00133257	96	0.935567	0.351843	XFallTemp
Chibougamau	Prov6973	prevSummerSMI	-0.00119136	0.000588442	96	-2.0246	0.0456865	XprevSummerSMI
Chibougamau	Prov6973	prevFallSMI	-0.00132053	0.00174813	96	-0.755398	0.45186	XprevFallSMI
Chibougamau	Prov6973	Snowfall	2.09623e-05	2.94142e-05	96	0.712661	0.477784	XSnowfall
Chibougamau	Prov6973	SpringSMI	-0.000763551	0.000503042	96	-1.51787	0.132335	XSpringSMI
Chibougamau	Prov6973	SummerSMI	-0.000667399	0.00069277	96	-0.963377	0.337779	XSummerSMI
Chibougamau	Prov6973	FallSMI	-0.000816422	0.00149358	96	-0.54662	0.585908	XFallSMI
Chibougamau	Prov6973	totalC:as.factor(Bloc)3	0.38995	0.061211	96	6.37059	6.5019e-09	XtotalC:as.factor(Bloc)3
Chibougamau	Prov6973	totalC:as.factor(Bloc)4	0.530828	0.0900807	96	5.8928	5.62093e-08	XtotalC:as.factor(Bloc)4
Chibougamau	Prov6973	totalC:as.factor(Bloc)5	0.499642	0.0845164	96	5.91177	5.16627e-08	XtotalC:as.factor(Bloc)5
Chibougamau	Prov6973	s(Year):as.factor(Bloc)3Fx1	2.66974	0.456656	96	5.84628	6.90952e-08	Xs(Year):as.factor(Bloc)3Fx1
Chibougamau	Prov6973	s(Year):as.factor(Bloc)4Fx1	2.3475	0.406747	96	5.77139	9.61826e-08	Xs(Year):as.factor(Bloc)4Fx1
Chibougamau	Prov6973	s(Year):as.factor(Bloc)5Fx1	2.27365	0.391453	96	5.80824	8.17542e-08	Xs(Year):as.factor(Bloc)5Fx1
Chibougamau	Prov6979	(Intercept)	0.431432	0.200388	96	2.15298	0.033826	X(Intercept)
Chibougamau	Prov6979	prevSummerTemp	-0.000801829	0.00155124	96	-0.516896	0.606418	XprevSummerTemp
Chibougamau	Prov6979	prevFallTemp	-0.000473739	0.000996804	96	-0.475257	0.635683	XprevFallTemp
Chibougamau	Prov6979	WinterTemp	0.00136512	0.000647462	96	2.10842	0.0375988	XWinterTemp
Chibougamau	Prov6979	SpringTemp	-0.000786945	0.00076025	96	-1.03511	0.303217	XSpringTemp
Chibougamau	Prov6979	SummerTemp	0.00084329	0.0014796	96	0.569944	0.570047	XSummerTemp
Chibougamau	Prov6979	FallTemp	-0.00090558	0.00104711	96	-0.864838	0.389284	XFallTemp
Chibougamau	Prov6979	prevSummerSMI	-0.00109474	0.000447177	96	-2.4481	0.016177	XprevSummerSMI
Chibougamau	Prov6979	prevFallSMI	-0.00223774	0.00132018	96	-1.69502	0.0933125	XprevFallSMI
Chibougamau	Prov6979	Snowfall	-2.78564e-05	2.24034e-05	96	-1.2434	0.216748	XSnowfall
Chibougamau	Prov6979	SpringSMI	-0.000133672	0.000376953	96	-0.354613	0.723657	XSpringSMI
Chibougamau	Prov6979	SummerSMI	-0.000773977	0.000535894	96	-1.44427	0.151919	XSummerSMI
Chibougamau	Prov6979	FallSMI	-0.000910427	0.00114035	96	-0.798374	0.426624	XFallSMI
Chibougamau	Prov6979	totalC:as.factor(Bloc)3	0.141906	0.0506797	96	2.80006	0.00617779	XtotalC:as.factor(Bloc)3
Chibougamau	Prov6979	totalC:as.factor(Bloc)4	0.133056	0.0507489	96	2.62185	0.0101702	XtotalC:as.factor(Bloc)4
Chibougamau	Prov6979	totalC:as.factor(Bloc)5	0.134901	0.0506862	96	2.6615	0.00912022	XtotalC:as.factor(Bloc)5
Chibougamau	Prov6979	s(Year):as.factor(Bloc)3Fx1	0.470484	0.205922	96	2.28477	0.0245283	Xs(Year):as.factor(Bloc)3Fx1
Chibougamau	Prov6979	s(Year):as.factor(Bloc)4Fx1	0.444839	0.183563	96	2.42336	0.0172518	Xs(Year):as.factor(Bloc)4Fx1
Chibougamau	Prov6979	s(Year):as.factor(Bloc)5Fx1	0.436346	0.184062	96	2.37065	0.019755	Xs(Year):as.factor(Bloc)5Fx1
Chibougamau	Prov6986	(Intercept)	-0.00195235	0.161142	96	-0.0121157	0.990358	X(Intercept)
Chibougamau	Prov6986	prevSummerTemp	0.000584066	0.00133404	96	0.437818	0.662502	XprevSummerTemp
Chibougamau	Prov6986	prevFallTemp	-0.000452097	0.000921415	96	-0.490655	0.62479	XprevFallTemp
Chibougamau	Prov6986	WinterTemp	0.000807583	0.00054477	96	1.48243	0.141501	XWinterTemp
Chibougamau	Prov6986	SpringTemp	-0.000869845	0.000661796	96	-1.31437	0.191854	XSpringTemp
Chibougamau	Prov6986	SummerTemp	0.0007178	0.00128884	96	0.556937	0.578867	XSummerTemp
Chibougamau	Prov6986	FallTemp	-0.000776815	0.000942923	96	-0.823837	0.412074	XFallTemp
Chibougamau	Prov6986	prevSummerSMI	-0.000638449	0.000384699	96	-1.65961	0.100257	XprevSummerSMI
Chibougamau	Prov6986	prevFallSMI	-0.000461465	0.00111523	96	-0.413784	0.679955	XprevFallSMI
Chibougamau	Prov6986	Snowfall	2.76916e-07	1.86762e-05	96	0.0148273	0.988201	XSnowfall
Chibougamau	Prov6986	SpringSMI	-0.000133501	0.000315252	96	-0.423476	0.672895	XSpringSMI
Chibougamau	Prov6986	SummerSMI	-0.000916523	0.000469261	96	-1.95312	0.0537168	XSummerSMI
Chibougamau	Prov6986	FallSMI	0.00204682	0.000991039	96	2.06533	0.0415871	XFallSMI
Chibougamau	Prov6986	totalC:as.factor(Bloc)3	0.0687392	0.0560431	96	1.22654	0.222995	XtotalC:as.factor(Bloc)3
Chibougamau	Prov6986	totalC:as.factor(Bloc)4	0.0620256	0.0162984	96	3.80562	0.00024898	XtotalC:as.factor(Bloc)4
Chibougamau	Prov6986	totalC:as.factor(Bloc)5	0.0660538	0.0528068	96	1.25086	0.214026	XtotalC:as.factor(Bloc)5
Chibougamau	Prov6986	s(Year):as.factor(Bloc)3Fx1	0.075488	0.0809642	96	0.932363	0.353488	Xs(Year):as.factor(Bloc)3Fx1
Chibougamau	Prov6986	s(Year):as.factor(Bloc)4Fx1	0.204971	0.0778447	96	2.63308	0.00986222	Xs(Year):as.factor(Bloc)4Fx1
Chibougamau	Prov6986	s(Year):as.factor(Bloc)5Fx1	0.0775403	0.0779366	96	0.994915	0.322279	Xs(Year):as.factor(Bloc)5Fx1
Chibougamau	Prov7000	(Intercept)	0.249152	0.171257	96	1.45484	0.148976	X(Intercept)
Chibougamau	Prov7000	prevSummerTemp	-0.000107149	0.00140569	96	-0.076225	0.939399	XprevSummerTemp
Chibougamau	Prov7000	prevFallTemp	-0.00127799	0.000915499	96	-1.39595	0.165951	XprevFallTemp
Chibougamau	Prov7000	WinterTemp	0.000689807	0.000592574	96	1.16409	0.247274	XWinterTemp
Chibougamau	Prov7000	SpringTemp	-0.00135939	0.000697618	96	-1.94862	0.0542609	XSpringTemp
Chibougamau	Prov7000	SummerTemp	0.00250199	0.0013538	96	1.84812	0.0676639	XSummerTemp
Chibougamau	Prov7000	FallTemp	-0.000483848	0.00095737	96	-0.505393	0.614441	XFallTemp
Chibougamau	Prov7000	prevSummerSMI	-0.000132626	0.000408083	96	-0.324999	0.745889	XprevSummerSMI
Chibougamau	Prov7000	prevFallSMI	-0.00290697	0.00119595	96	-2.43069	0.016927	XprevFallSMI
Chibougamau	Prov7000	Snowfall	-7.78709e-07	2.06055e-05	96	-0.0377913	0.969933	XSnowfall
Chibougamau	Prov7000	SpringSMI	-2.69142e-05	0.000346346	96	-0.077709	0.938221	XSpringSMI
Chibougamau	Prov7000	SummerSMI	-0.000253531	0.000484912	96	-0.52284	0.60229	XSummerSMI
Chibougamau	Prov7000	FallSMI	0.000172932	0.00103729	96	0.166715	0.867945	XFallSMI
Chibougamau	Prov7000	totalC:as.factor(Bloc)3	0.111472	0.0619183	96	1.80031	0.0749528	XtotalC:as.factor(Bloc)3
Chibougamau	Prov7000	totalC:as.factor(Bloc)4	0.109093	0.0536213	96	2.03451	0.0446586	XtotalC:as.factor(Bloc)4
Chibougamau	Prov7000	totalC:as.factor(Bloc)5	0.0796905	0.0257514	96	3.09461	0.00258215	XtotalC:as.factor(Bloc)5
Chibougamau	Prov7000	s(Year):as.factor(Bloc)3Fx1	0.197931	0.120894	96	1.63722	0.104858	Xs(Year):as.factor(Bloc)3Fx1
Chibougamau	Prov7000	s(Year):as.factor(Bloc)4Fx1	0.214763	0.127905	96	1.67908	0.0963883	Xs(Year):as.factor(Bloc)4Fx1
Chibougamau	Prov7000	s(Year):as.factor(Bloc)5Fx1	0.303906	0.117977	96	2.57599	0.01152	Xs(Year):as.factor(Bloc)5Fx1

## Sheet: Fig 3 gamm2.output Rsq
Common garden	r2	Prov
Mont-Laurier	0.961902	Prov321
Mont-Laurier	0.959406	Prov325
Mont-Laurier	0.95343	Prov326
Mont-Laurier	0.978422	Prov329
Mont-Laurier	0.969485	Prov332
Mont-Laurier	0.972621	Prov333
Mont-Laurier	0.967399	Prov336
Mont-Laurier	0.953434	Prov338
Mont-Laurier	0.964704	Prov342
Mont-Laurier	0.96627	Prov345
Mont-Laurier	0.961418	Prov352
Mont-Laurier	0.958047	Prov355
Mont-Laurier	0.973753	Prov369
Mont-Laurier	0.95452	Prov1329
Mont-Laurier	0.965822	Prov1528
Mont-Laurier	0.972611	Prov1530
Mont-Laurier	0.964964	Prov1531
Mont-Laurier	0.956899	Prov1534
Mont-Laurier	0.965578	Prov1538
Mont-Laurier	0.937934	Prov3268
Mont-Laurier	0.96537	Prov4277
Mont-Laurier	0.961894	Prov4344
Mont-Laurier	0.962616	Prov4351
Mont-Laurier	0.968334	Prov4353
Mont-Laurier	0.971394	Prov4360
Mont-Laurier	0.970253	Prov6801
Mont-Laurier	0.960552	Prov6802
Mont-Laurier	0.967315	Prov6804
Mont-Laurier	0.969852	Prov6805
Mont-Laurier	0.960546	Prov6901
Mont-Laurier	0.964735	Prov6907
Mont-Laurier	0.977605	Prov6909
Mont-Laurier	0.981981	Prov6914
Mont-Laurier	0.975688	Prov6917
Mont-Laurier	0.975302	Prov6922
Mont-Laurier	0.966486	Prov6927
Mont-Laurier	0.953103	Prov6930
Mont-Laurier	0.961339	Prov6938
Mont-Laurier	0.960245	Prov6965
Mont-Laurier	0.9791	Prov6968
Mont-Laurier	0.965077	Prov6973
Mont-Laurier	0.97578	Prov6979
Chibougamau	0.988461	Prov321
Chibougamau	0.97337	Prov325
Chibougamau	0.979241	Prov326
Chibougamau	0.979895	Prov329
Chibougamau	0.980934	Prov332
Chibougamau	0.980288	Prov333
Chibougamau	0.982197	Prov336
Chibougamau	0.989118	Prov338
Chibougamau	0.974354	Prov342
Chibougamau	0.988218	Prov345
Chibougamau	0.979057	Prov352
Chibougamau	0.980622	Prov355
Chibougamau	0.980601	Prov369
Chibougamau	0.986166	Prov1329
Chibougamau	0.979245	Prov1528
Chibougamau	0.982191	Prov1530
Chibougamau	0.978673	Prov1531
Chibougamau	0.982133	Prov1534
Chibougamau	0.987727	Prov1538
Chibougamau	0.972134	Prov3268
Chibougamau	0.971971	Prov4277
Chibougamau	0.980794	Prov4344
Chibougamau	0.979761	Prov4351
Chibougamau	0.97851	Prov4353
Chibougamau	0.979901	Prov4360
Chibougamau	0.97609	Prov6801
Chibougamau	0.97458	Prov6802
Chibougamau	0.984562	Prov6804
Chibougamau	0.979964	Prov6805
Chibougamau	0.98537	Prov6901
Chibougamau	0.988858	Prov6907
Chibougamau	0.984734	Prov6909
Chibougamau	0.982708	Prov6914
Chibougamau	0.985755	Prov6917
Chibougamau	0.981725	Prov6922
Chibougamau	0.982999	Prov6927
Chibougamau	0.984851	Prov6930
Chibougamau	0.985838	Prov6938
Chibougamau	0.978059	Prov6965
Chibougamau	0.981962	Prov6967
Chibougamau	0.980386	Prov6970
Chibougamau	0.983525	Prov6973
Chibougamau	0.974131	Prov6979
Chibougamau	0.973051	Prov6986
Chibougamau	0.975892	Prov7000

## Sheet: Figs 3&6 gam3.output table
Common garden	resp	iG	nX	edf	Ref.df	F	pValue	rn	var	R2	aic	bloc	i0	ii	selected.i0	re.sel	R2.inc
Mont-Laurier	FallSMI	1	1	1.90822	2.41803	3.62046	0.034399	s(sf5)	sf5	0.15498	135.244	1	0	8	1	0	0.15498
Mont-Laurier	FallTemp	1	1	1.63432	2.04139	4.31085	0.0186335	s(sf4)	sf4	0.167107	103.504	1	0	6	1	0	0.167107
Mont-Laurier	Snowfall	1	1	1.00041	1.00081	5.79661	0.0206596	s(sf5)	sf5	0.104803	97.925	1	0	8	1	0	0.104803
Mont-Laurier	SpringSMI	1	1	1.00019	1.00038	6.73711	0.0130517	s(sf5)	sf5	0.122791	99.3128	1	2	0	1	0	0.122791
Mont-Laurier	SpringSMI	1	2	1.00005	1.00009	4.62044	0.0383821	s(sf4)	sf4	0.351995	92.5581	1	3	6	1	0	0.229203
Mont-Laurier	SpringTemp	1	1	1.00008	1.00015	4.48548	0.0403227	s(sf3)	sf3	0.0783699	119.699	1	0	5	1	0	0.0783699
Mont-Laurier	SummerSMI	1	1	1.00035	1.00071	7.14388	0.0107471	s(sf5)	sf5	0.1304	140.595	1	0	8	1	0	0.1304
Mont-Laurier	prevFallSMI	1	1	1.94097	2.45957	4.66065	0.0121624	s(sf5)	sf5	0.205509	126.928	1	0	8	1	0	0.205509
Mont-Laurier	prevFallTemp	1	1	1.72111	2.15788	7.99471	0.000881287	s(sf4)	sf4	0.292443	111.403	1	0	6	1	0	0.292443
Mont-Laurier	prevSummerSMI	1	1	2.38371	3.0048	3.6888	0.0195279	s(GDD5p)	GDD5p	0.201151	136.441	1	0	7	1	0	0.201151
Mont-Laurier	prevSummerSMI	1	2	1.0002	1.0004	4.92226	0.0325088	s(Geno_CENTRE.p)	Geno_CENTRE.p	0.272532	133.408	1	1	1	1	0	0.0713813
Mont-Laurier	prevSummerTemp	1	1	1.00011	1.00022	6.19811	0.0169442	s(MAPp)	MAPp	0.112551	124.138	1	0	2	1	0	0.112551
Mont-Laurier	prevSummerTemp	1	2	1.00005	1.00009	6.70878	0.0133292	s(sf1)	sf1	0.223403	119.47	1	1	2	1	0	0.110852
Chibougamau	FallSMI	1	1	2.4701	3.08393	3.90763	0.0141293	s(MAPp)	MAPp	0.210073	126.674	1	0	2	1	0	0.210073
Chibougamau	FallTemp	1	1	3.13436	3.90748	4.01017	0.00813252	s(GDD5p)	GDD5p	0.253548	121.243	1	0	6	1	0	0.253548
Chibougamau	Snowfall	1	1	2.15994	2.70391	15.9147	7.96865e-07	s(MAPp)	MAPp	0.488681	115.347	1	0	2	1	0	0.488681
Chibougamau	Snowfall	1	2	3.98209	4.84259	3.34076	0.014146	s(sf2)	sf2	0.627707	106.371	1	1	3	1	0	0.139026
Chibougamau	SpringSMI	1	1	1.89696	2.37726	6.63333	0.00197447	s(MAPp)	MAPp	0.255192	126	1	0	2	1	0	0.255192
Chibougamau	SpringSMI	1	2	5.76522	6.78016	2.5795	0.0254905	s(sf4)	sf4	0.481795	117.081	1	1	6	1	0	0.226603
Chibougamau	SpringTemp	1	1	2.24736	2.84885	3.69284	0.0181392	s(sf5)	sf5	0.186119	111.675	1	0	8	1	0	0.186119
Chibougamau	SpringTemp	1	2	1.00004	1.00008	8.65458	0.00523075	s(MAPp)	MAPp	0.245976	106.806	1	1	2	1	0	0.0598571
Chibougamau	SummerSMI	1	1	3.21428	3.97662	5.39807	0.00140263	s(MAPp)	MAPp	0.317388	130.18	1	0	2	1	0	0.317388
Chibougamau	SummerTemp	1	1	1.86636	2.28512	4.93333	0.00819003	s(sf3)	sf3	0.198035	101.952	1	0	5	1	0	0.198035
Chibougamau	SummerTemp	1	2	1.00008	1.00015	4.48121	0.0401575	s(sf1)	sf1	0.233388	99.8398	1	1	3	1	0	0.035353
Chibougamau	WinterTemp	1	1	2.90967	3.61551	4.17307	0.00747508	s(MAPp)	MAPp	0.247473	118.289	1	0	2	1	0	0.247473
Chibougamau	prevFallTemp	1	1	1.00006	1.00012	11.0348	0.00179512	s(MAPp)	MAPp	0.185732	115.363	1	0	2	1	0	0.185732
Chibougamau	prevFallTemp	1	2	2.25908	2.88351	3.23853	0.0406406	s(GDD5p)	GDD5p	0.31737	111.463	1	1	5	1	0	0.131639
Chibougamau	prevSummerSMI	1	1	2.46589	3.11011	3.10402	0.0349683	s(sf5)	sf5	0.167123	100.474	1	0	8	1	0	0.167123

## Sheet: Fig S1 heights
PROV	BLOC	Height1978	Height1985	Height1993	Heigh20t07	Height2015
321	3	63	245.385	470.769	906.923	1136.92
321	4	77.5333	327.333	580.667	970	1201.47
321	6	77	348.5	661.5	1152.5	1306
325	3	46.2857	245	491.429	946.429	1144.29
325	4	66.5333	266.667	485	990	1184
325	6	58.3571	244.643	456.429	866.429	1035
326	3	65.1667	335.417	608.958	1121.67	1172.5
326	4	69.9375	246.406	444.688	982.5	1146.88
326	6	72.5833	269.583	513.333	1106.67	1298.33
329	3	50.4	244.667	502.667	939.333	1158.67
329	4	53.0667	233	428	873.333	1088
329	6	53.1818	260.909	505.909	977.273	1140
332	3	50.5	260.714	510.714	962.857	1178.57
332	4	53.6923	199.615	455.769	803.846	1006.15
332	6	59	254.333	463	953.333	1143.33
333	3	74.6	313.333	558.667	1004.67	1219.2
333	4	80.1333	333.333	569.667	996	1208.67
333	6	74	278.333	536.667	1053.33	1165
336	3	52.6364	242.727	505.455	859.091	1070.18
336	4	68.4615	315.385	568.077	962.308	1153.85
336	6	57.4667	289	543	948	1135.33
338	3	71.2143	296.429	536.429	978.571	1176.43
338	4	78.4062	320.031	507.656	1128.75	1395
338	6	73.1154	317.692	586.731	1153.46	1318.46
342	3	49.5385	252.308	520.769	922.308	1148.46
342	4	68.5333	266	484	918	1146
342	6	50.6	226.333	442.667	864.667	1080.67
345	3	56.6875	231.25	465.938	888.75	1115
345	4	53.9375	237.812	458.125	867.5	1090
345	6	67.1333	286.333	535.333	1001.67	1198.67
352	3	66	249.643	490.714	887.857	1113.57
352	4	96.5714	359.286	575.714	1092.86	1310
352	6	69.4615	280.769	570.385	1093.85	1275.38
355	3	75.8	283.333	522.333	861.333	1061.33
355	4	51.9375	252.5	506.875	924.375	1063.12
355	6	73.1667	196.667	368.75	956.667	1125.83
369	3	57.8667	296.667	558.667	983.333	1162.67
369	4	61.7333	256.667	469.333	804.667	1013.33
369	6	62.9286	290.357	529.286	950.714	1150
1329	3	66.3125	315.625	618.75	1094.38	1320.62
1329	4	62.3	268	542	1062	1308
1329	6	86	346.875	675	1140	1348.75
1528	3	64.4667	295.333	579.333	1045.33	1279.33
1528	4	66.5714	321.786	599.286	1027.86	1219.29
1528	6	72.6364	378.636	669.545	1155	1348.18
1530	3	57	268.333	531.667	976.667	1131.67
1530	4	64.1333	227.667	435.333	857.333	1044
1530	6	87.5455	343.636	597.273	1011.82	1152.73
1531	3	71.25	340.833	617.5	1033.33	1180
1531	4	65.3333	290	522.222	1017.78	1195.56
1531	6	79.3571	325	624.286	1103.57	1251.43
1534	3	71.4286	309.286	635	1100.71	1324.29
1534	4	71.5333	310	563.333	998.667	1215.33
1534	6	66.3333	298.333	565.833	998.333	1183.33
1538	3	62.4	310.667	592.667	1000	1246.67
1538	4	61.625	285	541.562	1003.75	1222.5
1538	6	85.2857	377.5	675.714	1119.29	1278.57
3268	3	57.6667	273.889	475	780	947.778
3268	4	84.3636	318.636	500	891.818	1048.18
3268	6	64.4	278.5	513	845	978
4277	3	57.0667	265.333	527.333	897.333	1102
4277	4	65.5455	277.727	500.909	816.364	1027.27
4277	6	75.1818	275.455	581.818	1050	1300
4344	3	62.8571	330	602.143	1017.14	1150.71
4344	4	61.8462	246.154	520.769	968.462	1128.46
4344	6	75.5385	325.385	606.923	985.385	1146.92
4351	3	69.0625	318.125	551.25	895.625	1159.38
4351	4	64.5625	296.25	505.312	956.25	1221.25
4351	6	66.8462	336.538	594.231	993.077	1177.69
4353	3	71.4286	330	612.143	1080	1277.86
4353	4	78.0667	344.667	621.333	1138.67	1324.67
4353	6	89.3636	353.182	651.364	1204.55	1358.18
4360	3	61.75	336.875	663.438	1105.62	1291.25
4360	4	89.4667	371.333	664	1082	1276
4360	6	73.8667	351.333	671.333	1157.33	1360
6801	3	59.2727	270.909	505.909	870.909	1024.55
6801	4	69.7692	277.692	503.846	889.231	1012.31
6801	6	69.3125	302.188	540.312	854.375	976.875
6802	3	62.7857	249.286	485.357	818.571	977.857
6802	4	64.7143	217.143	386.071	790.714	973.571
6802	6	71.8571	285.357	557.5	953.571	1050.71
6804	3	40.6154	167.692	354.231	676.154	815.385
6804	4	45.0667	196	365.333	641.333	840
6804	6	51.2143	204.643	420.714	804.286	965.714
6805	3	47.1875	248.75	490.625	861.25	1062.5
6805	4	59.9286	232.857	420.714	841.429	1060
6805	6	71.9333	289.667	543.333	962	1118.67
6901	3	66.4286	347.143	643.571	1139.29	1350
6901	4	69.4545	306.818	560.455	1050	1323.64
6901	6	93.7778	390.556	665.556	1118.89	1336.67
6907	3	61.5625	316.25	575.312	935.625	1235
6907	4	73	339.643	589.286	1024.29	1173.57
6907	6	91.125	377.5	658.75	1168.75	1352.5
6909	3	55.7857	303.571	615	1051.43	1232.86
6909	4	50.2308	267.692	591.538	1005.38	1281.54
6909	6	54.8571	285.357	575	1104.29	1285
6914	3	54.75	265	577.917	1015.83	1209.17
6914	4	72.8667	351	620	1012	1200
6914	6	62.5625	285	538.438	941.875	1123.75
6917	3	68.7143	344.286	605.357	1037.14	1257.86
6917	4	90.6	348	585.333	1057.67	1243.33
6917	6	74	263.636	576.818	1093.18	1342.73
6922	3	59.3571	343.571	638.214	1078.57	1337.86
6922	4	59.7857	313.214	572.143	1020	1220.71
6922	6	63.0909	351.364	683.182	1211.36	1391.82
6927	3	66.0714	325.714	586.786	1065	1227.14
6927	4	88.5556	339.444	608.889	1130	1341.11
6927	6	84.5333	348.667	620.333	1028.67	1232.67
6930	3	70.8462	345.385	623.077	1096.15	1282.31
6930	4	88.6	349.667	597.333	995.333	1192.67
6930	6	86.6667	295	523.75	995	1233.75
6938	3	59.8571	297.143	566.786	942.143	1188.57
6938	4	71.8333	293.75	535.833	857.5	1037.5
6938	6	60.7692	295	570	1003.85	1148.46
6965	3	47.8	215	596	832	1021
6965	4	57.1818	238.636	474.545	942.727	1156.36
6965	6	60.5455	308.182	622.273	1084.09	1310.91
6968	3	48.6923	208.462	425.385	836.154	1023.08
6968	4	55.3571	288.214	516.429	896.429	1057.14
6968	6	51.8889	267.222	549.444	944.444	1146.67
6973	3	57.8571	275.357	518.214	910	1115
6973	4	87.0625	309.062	539.062	980.625	1238.88
6973	6	78.3333	338.333	615.417	1081.67	1270.83
6979	3	51.3846	260	508.846	826.154	1081.54
6979	4	56.9286	296.786	579.286	1042.86	1182.14
6979	6	47.9333	271.333	501	869.467	983.333
